# Supplementary material for: Prediction of individual mortality risk among patients with chronic obstructive pulmonary disease: a convenient, online, individualized, predictive mortality risk tool based on a retrospective cohort study
Source: PeerJ. 2022 Dec 6;10:e14457. doi: 10.7717/peerj.14457 (PMC9745921; doi:10.7717/peerj.14457)
Supplement: Supplemental Information 2 [file peerj-10-14457-s002.csv]

newID20210302	Smoking_year	Smoking_count	Smoking_index	Gender	Age	Weight	Height	BMI	Temperature	HR	RR	DBP	SBP	WBC	GR	HB	PLT	K	Na	Ca	Glu	Bun	Cr	PH	PaCO2	PO2	PA-Ao2	FIO2	Oxygen_index	AST	ALT	ALB	GLB	CRP	Pathogens	BNP	Consciousness	patientID	Survival_day	Survival_status	Center	group	random_value
890	0	0	0	0	77	42	1.53	17.94181725	36.9	80	22	125	80	4.98	72.5	139	129	3.5	138	2.66	6.93	3.7	95	7.352	50.9	67.5	16.8	0.21	321.4285714	22	9	42.7	26.7	4.4	0	36.7	0	295025	2862	0	0	1	100
953	45	20	900	1	80	49	1.62	18.67093431	38.8	98	20	123	78	12.23	79.7	125	249	3.5	136	2.44	4.59	6.6	98.6	7.387	40.9	90	5.3	0.29	310.3448276	33	21	41.1	23.4	82.21	0	25.4	0	269351	1164	1	0	1	100
1188	1	20	20	0	72	48	1.52	20.77562327	36.4	98	26	142	80	4.62	48.3	146	139	4.55	143.4	2.12	4.84	4.22	65.3	7.413	36.9	112.2	0	0.29	386.8965517	61	32	34.3	26.3	0.4	0	54.5	0	125344	2215	1	0	1	100
563	50	50	2500	1	68	51	1.62	19.43301326	37.2	100	20	143	76	7.37	61.7	153	119	3.5	139	2.38	7.82	4	72	7.393	34.4	63	40.3	0.29	217.2413793	36	29	39.6	21.8	49.95	0	52.1	0	414021	3404	0	0	1	100
387	30	20	600	0	85	42	1.53	17.94181725	37.1	120	24	128	70	7.15	87.2	174	56	5.4	150	2.23	9.31	24	169.1	7.134	76	104.4	0	0.44	237.2727273	62	12	44	19.3	27.5	0	67.7	0	455570	651	1	0	1	100
748	60	50	3000	1	75	49	1.6	19.140625	39	94	28	143	84	7.01	68.5	127	152	3.7	143	2.22	4.61	5.2	52.7	7.359	65.8	54.5	4.4	0.29	187.9310345	26	26	40.48	19.8	6.37	0	41	0	353750	1908	1	0	1	100
22	30	20	600	1	67	58	1.63	21.8299522	37	102	22	145	86	6.76	64.9	115	204	3.4	138	2.5	6.2	3.9	64.2	7.363	41.7	51.5	42.8	0.21	245.2380952	29	18	43.7	25.5	4.41	0	11.3	0	515127	2887	0	0	1	100
481	60	13	780	0	74	42	1.52	18.17867036	37.8	102	20	135	90	9.01	85.9	120	223	5.98	143.4	2.19	5.63	5.13	58.7	7.306	38.9	124	0	0.41	302.4390244	27	16	36.86	16.3	34.09	0	79	0	435334	3151	0	0	1	100
652	30	60	1800	1	66	54	1.62	20.57613169	37	98	22	127	75	6.61	64.6	132	196	3.9	149	2.46	4.89	1.6	58.6	7.332	63.1	68.6	1.3	0.29	236.5517241	25	14	36.4	17.4	12.42	0	5.2	0	386992	1004	1	0	1	100
627	50	20	1000	1	72	52	1.63	19.57168128	38.7	110	36	143	60	9.46	82.5	126	218	3.7	136	2.05	10.82	3.2	71.3	7.416	40.8	76.2	19.1	0.29	262.7586207	24	28	36.7	23.4	331.8	1	52.4	0	390176	1512	1	0	1	100
583	60	10	600	0	84	49	1.56	20.13477975	36.8	82	24	135	84	5.39	68.7	135	206	4.4	142	2.48	5.29	6.1	77.4	7.349	41.2	118.7	0	0.29	409.3103448	36	13	44.2	27.2	3.07	0	41.2	0	410764	3095	0	0	1	100
1179	0	0	0	0	73	50	1.55	20.81165453	36.2	120	20	140	86	11.49	83	116	476	4	140	2.34	5.48	2.6	42.3	7.413	45.8	91.6	0	0.21	436.1904762	14	8	37.7	27.6	17.46	0	86.5	0	163465	588	1	0	1	99
858	55	10	550	0	80	65	1.58	26.03749399	37.5	120	26	146	89	16.42	84.1	130	225	3.8	148	2.31	12.22	2.6	65.8	7.413	51.4	49.8	36.2	0.29	171.7241379	29	25	38.6	26.3	180.21	0	208.5	0	311405	343	1	0	1	99
77	30	40	1200	1	72	51	1.61	19.67516685	38.4	119	24	127	64	5.43	76.1	134	173	4.9	137	2.19	4.97	6.7	87.2	7.303	58.1	74.1	2.8	0.29	255.5172414	46	10	41.6	31.1	112.53	0	29	0	508736	34	1	0	1	99
372	30	10	300	0	91	38	1.51	16.6659357	39	100	24	183	91	14.35	84.4	121	256	4.1	136	2.33	5.4	7.7	73	7.402	39	82.9	14.7	0.29	285.862069	37	13	48.31	29.1	59.97	0	423.1	0	462504	3347	1	0	1	99
96	0	0	0	0	60	46	1.54	19.39618823	38.9	124	28	121	61	15.86	84.6	121	300	3.8	143	2.48	6.5	3.4	73.2	7.45	35.3	63.3	39.9	0.21	301.4285714	15	5	44.8	24.2	201.61	0	17.3	0	506790	2969	0	0	1	99
865	65	10	650	0	74	60	1.56	24.65483235	36.8	80	20	144	80	4.73	50.6	144	165	3.9	153	2.17	7.11	4.4	85.2	7.354	42.6	76.9	18.8	0.29	265.1724138	16	9	40.6	18.7	7.3	0	43.8	0	309894	2960	0	0	1	99
329	40	40	1600	1	73	72	1.71	24.62296091	36.8	94	26	132	98	5.73	67.6	175	115	4.4	133	2.31	6.88	6.8	107.8	7.328	37.8	65.7	33.9	0.29	226.5517241	55	27	33.06	19.9	11.13	0	860.5	0	469893	681	1	0	1	99
70	30	30	900	1	79	55	1.59	21.75546853	40	120	22	103	60	5.71	75.1	128	130	4	132	2.39	11.43	12.2	168.9	7.313	56.4	62.4	14.5	0.29	215.1724138	37	19	40.79	24.8	258.07	0	115	1	509322	1664	1	0	1	99
406	0	0	0	1	75	61	1.67	21.87242282	36.8	84	28	173	78	5.88	74	135	137	4.5	131	2.36	6.5	3.1	71.2	7.352	65.3	64.8	1.1	0.29	223.4482759	24	9	37.9	28.9	59.19	0	714.8	0	447164	472	1	0	1	99
91	0	0	0	0	79	42	1.55	17.4817898	37.8	96	22	118	86	8.61	74.8	116	269	4.8	150	2.4	4.96	5.1	129	7.395	33.1	96.2	9.1	0.29	331.7241379	24	10	36.7	22.4	20.42	0	25.16	0	507301	2964	0	0	1	99
567	10	25	250	1	73	39	1.62	14.86053955	37	102	22	131	95	12.18	74.2	147	213	3.7	139	2.37	4.68	5.4	68.2	7.34	57.3	84.8	0	0.29	292.4137931	20	22	34.5	34.7	112.65	0	357.4	0	413595	452	1	0	1	99
1115	10	25	250	0	84	53	1.62	20.19509221	37.4	90	22	119	71	6.39	71.6	108	280	4.4	145	2.3	5.23	6.4	66.5	7.36	42.5	130.1	0	0.29	448.6206897	22	7	45.8	25.3	9.26	0	85.4	0	195971	2962	1	0	1	99
671	0	0	0	0	84	42	1.58	16.82422689	36.8	100	22	140	72	8.26	83.6	114	149	3.9	141	2.16	7.49	7	59.4	7.308	55.8	71	8.1	0.29	244.8275862	29	11	39.8	23.5	1.25	0	85.1	0	381917	764	1	0	1	99
647	0	0	0	0	97	31	1.55	12.90322581	37.2	102	24	126	67	3.38	59.1	132	90	3.28	147.6	2.08	4.17	8.9	66.5	7.258	92	64.5	0	0.29	222.4137931	20	11	36.2	21.5	48.59	0	122.8	0	387370	1351	1	0	1	99
628	50	20	1000	1	73	52	1.63	19.57168128	36.8	90	22	147	85	19.86	83.4	162	257	4	140	2.36	6.99	5.6	106.7	7.408	40.6	109	0	0.29	375.862069	17	10	36.7	14.7	24.96	0	42.3	0	390176	1512	1	0	1	99
896	50	20	1000	1	77	61	1.64	22.67995241	36.9	82	24	106	73	17.54	90.9	151	95	4.3	144	2.15	4.65	10.4	107.7	7.314	52.7	83.4	0	0.29	287.5862069	34	27	32.4	19.1	155.46	0	847.17	0	293181	237	1	0	1	99
754	30	20	600	1	78	50	1.63	18.81892431	36.3	85	24	147	91	7.56	70.3	133	217	4	144	1.97	7.3	6.1	110.3	7.368	42.8	94.1	0	0.21	448.0952381	19	8	39.14	22.3	8.71	0	54.3	0	352717	1780	1	0	1	99
748	0	0	0	1	67	46	1.55	19.15	36.6	122	30	122	64	40.47	91.5	94	563	2.66	136	0.87	10.27	12.98	92	7.42	61.7	75	276	0.6	125	18	9	23.5	36.6	200	0	4405.03	0	226568	32	1	1	1	98
834	0	0	0	0	79	62	1.59	24.52434635	36.8	102	24	189	89	5.38	57.2	115	144	2.9	146	2.29	4.93	6.2	94	7.394	42	76.5	19.5	0.29	263.7931034	23	12	35.7	24.7	15.66	0	71.5	0	321844	3412	0	0	1	98
561	0	0	0	0	52	40	1.53	17.087445	37	96	20	114	73	5.35	49.9	127	419	4.1	141.4	2.21	5.37	4.7	44.3	7.341	48.2	76.5	11.1	0.29	263.7931034	16	7	42.7	25.2	6.64	0	4.2	0	414601	3181	0	0	1	98
1032	0	0	0	1	79	46	1.6	17.96875	36.8	100	24	115	79	9.54	85.6	103	269	3.5	131.9	2.16	5.09	4.3	57.4	7.339	49.5	44.9	4.16	0.29	154.8275862	29	10	38.5	16.7	101.14	0	84.8	0	231957	3374	0	0	1	98
524	40	20	800	1	79	46	1.65	16.9	37	120	20	166	98	10.06	86.7	112	354	3.36	137	2.12	10.54	7.59	56	7.54	38.6	81	194	0.33	194	22	20	32.8	35.4	129.1	0	431.17	0	202592	5	1	1	1	98
300	40	20	800	1	70	52	1.62	19.81405274	36.8	84	22	138	78	20.23	90.4	147	363	6.2	130	2.33	3.45	12.9	107.8	7.324	28.9	99.5	12.6	0.29	343.1034483	11	14	46.14	24.3	73.12	0	47	0	473897	3326	0	0	1	98
483	0	0	0	1	75	55	1.64	20.44913742	37.2	122	24	133	87	8.11	78.5	140	233	4.4	139	2.41	6.31	4.6	87.1	7.354	47.3	74.6	14.5	0.29	257.2413793	25	22	39.1	25.3	101.58	0	24.1	0	435263	2801	1	0	1	98
462	35	10	350	1	71	60	1.61	23.14725512	36.3	102	24	143	93	12.86	72.3	151	201	4.2	144	2.32	5.45	8.2	75.6	7.329	54.8	82.4	0	0.29	284.137931	26	16	41.7	20.6	14.8	0	11.4	0	438966	1664	1	0	1	98
188	50	20	1000	1	84	45	1.64	16.73111243	37.6	84	24	132	67	19.86	85.2	169	266	4.3	138	2.35	11.44	9.7	113	7.411	35.8	68.1	34.7	0.29	234.8275862	45	28	37.1	26	70.53	0	457.4	0	496094	155	1	0	1	98
676	30	20	600	1	66	52	1.64	19.33372992	38.1	98	20	105	68	11.37	62.8	142	223	3.4	139	2.06	5.12	10.2	173	7.296	68.1	61.6	32.6	0.21	293.3333333	50	22	43	26.2	145.9	0	22.1	0	379762	3261	0	0	1	98
1196	0	0	0	0	70	45	1.53	19.22337562	38.2	85	24	131	86	16.48	69.1	104	286	3.5	123	2.27	10.4	1.9	54.6	7.269	48.5	97.4	0	0.29	335.862069	23	16	36.1	19.6	352.7	0	25.03	0	100978	1667	1	0	1	98
339	0	0	0	1	86	50	1.6	19.53	36.7	72	20	116	64	8.58	74.3	106	436	4.21	141	2.16	6.3	3.67	62	7.45	34.2	100	121	0.37	370	14	11	31.2	23.9	49.8	0	3645.26	0	224577	6	1	1	1	98
579	0	0	0	0	63	46	1.57	18.66201469	36.8	120	26	121	78	13.27	82.9	147	202	5	144	2.37	6.04	7.9	99.1	7.296	44	79.2	15	0.29	273.1034483	98	202	38.1	19.6	5.54	0	638.2	0	411699	2016	1	0	1	98
838	0	0	0	0	60	39	1.58	15.62249639	38.5	120	28	124	84	11.1	96.1	145	216	3	143	2.15	16.22	5	63.4	7.35	77.9	58.4	0	0.29	201.3793103	31	8	35.78	26.2	41	0	1221	2	320693	528	1	0	1	98
1026	0	0	0	1	78	45	1.6	17.578125	36.9	90	22	157	92	4.19	53.3	99	268	3.7	135	2.15	5.49	4.1	47.3	7.377	42.2	136.9	0	0.41	333.902439	21	11	37.9	20.2	2.37	0	41	0	231957	3374	0	0	1	98
290	10	20	200	1	76	52	1.65	19.10009183	36.5	80	24	109	60	6.61	92.2	122	131	3.9	145	2.3	8.2	4.4	88.9	7.314	70.5	123	0	0.37	332.4324324	27	21	40.8	24.4	6.89	0	51.9	0	475697	418	1	0	1	97
987	20	20	400	1	78	49	1.67	17.56965112	36.7	85	20	133	83	9.9	82	147	167	3.9	142	2.47	5.25	11.3	98.8	7.361	48.4	124.2	0	0.37	335.6756757	37	41	32.8	20.4	4.15	0	17.8	0	249291	196	1	0	1	97
726	50	10	500	1	87	55	1.67	19.72103697	36.8	82	26	153	81	12.49	92.6	121	133	4.5	138	2.32	8.15	6.7	85.1	7.365	36.4	100.3	1.2	0.29	345.862069	48	49	38.8	22.8	57.09	0	2133	0	362301	1455	1	0	1	97
1016	0	0	0	1	78	46	1.6	17.96875	36.9	100	24	141	81	3.73	46.1	95	297	3.8	134	2.12	6.7	4.8	55.6	7.339	49.5	44.9	4.16	0.29	154.8275862	20	8	38.4	21	1.99	0	84.8	0	231957	3374	0	0	1	97
73	30	30	900	1	61	67	1.68	23.73866213	37.8	96	20	106	67	8.64	72.1	125	549	4.3	136	2.1	6.69	4.4	83.9	7.423	29.9	71.8	37.8	0.29	247.5862069	46	43	39.1	27.9	91.33	0	24.1	0	508987	801	1	0	1	97
658	45	20	900	1	77	96	1.72	32.44997296	36.8	124	22	120	70	6.1	74.3	135	152	4.9	143	2	10.6	7.8	90.3	7.229	74.8	79.5	0	0.29	274.137931	43	55	36.7	21.8	28.77	0	648.18	0	386224	377	1	0	1	97
166	0	0	0	0	57	63	1.57	25.5588462	36.8	100	20	136	74	5.33	69.2	131	360	4	144	2.31	12.45	5	79	7.365	51.3	56.7	23.7	0.21	270	21	11	41.34	21	0.9	0	5.3	0	499475	3055	0	0	1	97
261	40	20	800	1	60	55	1.67	19.72103697	37	82	20	105	65	6.47	63.1	150	159	4.7	150	2.25	4.6	4.5	69.3	7.292	65.1	71.9	0	0.21	342.3809524	21	10	37.2	21.1	4.18	0	254.1	0	478482	2106	1	0	1	97
578	50	30	1500	1	80	42	1.61	16.20307858	36.9	98	26	125	72	8.15	61.5	98	59	4	135	2.21	7.58	10.4	266.1	7.361	31.5	144.5	0	0.37	390.5405405	241	111	25.75	24.1	20.91	0	427.1	0	412732	8	1	0	1	96
802	52	10	520	1	81	56	1.67	20.07960128	37	122	26	148	96	4.06	80.6	144	184	4.8	144	2.6	4.37	7.4	92.5	7.324	55.2	79.4	0.8	0.29	273.7931034	44	14	41.7	22.5	7.96	0	77	0	327982	1053	1	0	1	96
512	35	30	1050	1	57	48	1.72	16.22498648	36.7	114	26	112	76	7.39	59	124	160	3.2	146	2.41	5.9	4.5	114.8	7.313	90	60.7	0	0.29	209.3103448	84	98	41.7	24.1	18.98	0	232.2	0	429038	1335	1	0	1	96
346	0	0	0	0	77	42	1.56	17.25838264	36.2	100	26	143	85	6.96	64.2	107	259	4.6	149	2.6	5.04	4.6	65.7	7.311	55.1	141.9	0	0.37	383.5135135	16	12	40.2	18.1	5.06	0	99	0	468437	1443	1	0	1	96
552	40	20	800	1	62	49	1.62	18.67093431	36.8	84	26	144	84	9.5	47.4	158	312	4	144	2.46	6.86	2.2	71.8	7.33	57.4	106.2	0	0.29	366.2068966	18	12	46.9	22.6	10.59	0	2.3	0	417668	3366	0	0	1	96
463	35	10	350	1	71	60	1.61	23.14725512	36.8	102	24	158	93	9.29	67.2	162	194	4.1	142	2.28	9.86	8.1	112.5	7.296	62.1	78.7	0	0.29	271.3793103	23	16	38.6	23	1.35	0	4.6	0	438966	1664	1	0	1	96
353	0	0	0	0	77	49	1.55	20.39542144	37.2	121	27	142	79	6.87	55.5	124	50	4.7	137	2	10.5	3.9	114.7	7.295	82.2	58.2	9.6	0.21	277.1428571	51	54	31.2	27.2	7.26	0	737.29	0	467575	1369	1	0	1	96
436	60	50	3000	1	64	49	1.69	17.15626204	36.9	82	22	135	87	8.01	79.2	166	120	4.6	141	2.39	8.92	6.5	63.5	7.296	77.7	49.3	4.3	0.21	234.7619048	20	12	39.9	22.3	6.13	0	25.4	0	442025	2219	1	0	1	96
857	55	10	550	0	79	65	1.58	26.03749399	36.8	95	22	157	93	6.15	66.9	129	255	2.9	137	2.3	5.2	2.9	91.6	7.442	58.1	62.4	14.8	0.29	215.1724138	37	15	36.3	28	7.81	0	1703.1	0	311405	343	1	0	1	96
1195	0	0	0	0	70	45	1.53	19.22337562	36.8	100	22	130	86	6.27	62.1	83	309	3.2	133	2.07	8.4	1.9	54.6	7.373	48.6	152.5	0	0.45	338.8888889	23	16	36.1	19.6	130.06	0	19	0	100978	1667	1	0	1	96
785	0	0	0	1	70	140	1.64	52.05	37.8	140	30	143	83	32.7	92.1	94	77	3.4	136	1.03	6.9	14.71	85	7.34	36.3	173	0	0.33	524	38	28	32.9	23.8	182.3	0	14665.94	0	151424	11	1	1	1	96
799	0	0	0	1	60	50	1.57	20.28	36	171	26	83	48	1.3	26.9	86	5	2.71	123	1.52	27.47	9.72	256	7.29	44.9	126	310	0.33	382	529	101	17.8	16.8	346.8	0	11279.16	0	218427	3	1	1	1	96
316	30	20	600	1	74	62	1.78	19.56823633	36.5	100	22	129	82	16.72	81.9	167	272	5.2	151	2.16	8.86	8.8	88.6	7.243	85.8	78	0	0.29	268.9655172	36	61	29.25	21.8	109.88	0	1032.1	0	470791	877	1	0	1	95
1178	0	0	0	0	73	50	1.55	20.81165453	36.2	120	20	140	86	11.49	83	116	476	4	140	2.34	5.48	2.6	42.3	7.413	45.8	91.6	0	0.21	436.1904762	14	8	37.7	27.6	17.46	0	86.5	0	163465	1001	1	0	1	95
1149	15	40	600	1	74	66	1.71	22.5710475	36	100	22	161	83	6.89	75	154	286	4.2	140	2.53	6	4.3	99.8	7.477	36.9	129	0	0.33	390.9090909	21	9	40.04	24	1.57	0	394.48	0	176539	3106	1	0	1	95
1205	0	0	0	1	69	65	1.67	23.30668005	36.4	105	22	125	74	7.37	69.5	161	266	2.75	138.7	2.16	4.46	6.2	108.8	7.429	45.1	75.3	15.9	0.29	259.6551724	16	6	44.8	23.8	9.44	0	85.4	0	95426	3031	1	0	1	95
559	0	0	0	1	79	56	1.56	23.01	79	78	22	124	94	8.4	72.5	146	413	4.33	120	2.17	6.38	4.89	58	7.46	33.5	133	171	0.33	403	39	18	33.5	23.7	8.5	0	6274.21	0	185772	8	1	1	1	95
899	45	25	1125	1	71	43	1.62	16.38469745	36.8	100	10	134	76	6.35	74.1	143	53.1	4.3	140	2.32	7.5	5.2	92.5	7.383	50.2	106	0	0.33	321.2121212	32	31	41.5	21.1	12.49	0	17.3	0	292277	1238	1	0	1	95
892	0	0	0	0	77	44	1.56	18.08021039	37.5	110	22	144	60	7.74	79.3	122	222	3.8	147	2.31	8.25	3.5	88.6	7.409	34.4	67.5	37.7	0.45	150	17	8	40.7	20.3	36.14	0	26.7	0	294858	2431	1	0	1	95
373	50	20	1000	1	74	61	1.68	21.61281179	37.1	78	28	160	82	18.28	42.4	145	170	3.9	143	2.4	6.35	5.1	64.5	7.358	52.5	75.3	7.7	0.29	259.6551724	14	6	37.8	24.7	41.77	0	89.4	0	460344	926	1	0	1	95
437	30	10	300	0	78	39	1.52	16.88019391	36.9	90	20	105	64	10.13	60.8	129	242	3.2	137	2.51	5.42	5.3	74.8	7.446	39.7	65.6	31.2	0.29	226.2068966	19	11	36.9	25.8	1.16	0	35.6	0	441056	3715	0	0	1	95
41	40	10	400	1	81	60	1.65	22.03856749	36.1	104	22	134	70	11.23	78.2	121	297	4	140	2.26	5.22	2.7	110.6	7.366	41.2	78.2	17.3	0.29	269.6551724	22	19	40.4	21.2	18.02	0	555	0	513554	2902	0	0	1	95
939	45	20	900	1	82	48	1.61	18.5178041	37	105	24	139	73	15.3	78	138	170	4.3	150	2.42	8.5	6.1	89	7.286	67.2	115.5	0	0.29	398.2758621	15	6	38	19.6	165.3	0	77.87	0	273652	31	1	0	1	95
566	0	0	0	1	79	45	1.52	19.48	36.6	74	20	130	96	6.9	62.3	127	309	3.6	138	2.28	5.44	3.69	60	7.05	99.1	65	89	0.33	197	32	26	42.6	31.2	20	0	479.07	0	214625	93	1	1	1	95
852	35	20	700	1	54	42	1.68	14.88095238	37.5	120	24	97	76	14.85	69.1	146	190	3.4	140	2.6	8.25	6.1	97.6	7.406	55	54.8	24.6	0.41	133.6585366	41	21	32.6	46.9	242.5	0	37.4	0	312105	149	1	0	1	95
513	35	30	1050	1	57	48	1.72	16.22498648	37	120	26	112	74	10.8	71.4	141	249	3.9	145	2.18	6.1	4	80.9	7.274	72.9	46.3	15.2	0.29	159.6551724	22	16	39.6	27.9	106.45	0	134.9	0	429038	1335	1	0	1	95
1034	60	20	1200	1	77	52	1.6	20.3125	37	98	25	140	68	9.87	73	116	239	3.7	146	2.38	8.98	4.6	128	7.261	68.4	134.4	0	0.29	463.4482759	16	13	40.14	23.2	4.74	0	32.1	0	229542	3081	0	0	1	95
152	0	0	0	0	82	43	1.62	16.38469745	37.6	82	20	132	92	10.25	68.3	120	234	3.7	156	2.55	5.74	3.9	130.6	7.354	51.2	147.3	0	0.45	327.3333333	23	10	42.8	27.4	5.91	0	110.5	0	501299	2837	0	0	1	95
435	60	50	3000	1	64	49	1.69	17.15626204	36.8	100	26	120	82	6.93	66.3	152	117	4.35	139.4	2.57	6.67	5.7	56.4	7.262	88.1	52.5	0	0.21	250	16	10	38.33	23.2	64.49	0	77.8	0	442025	2219	1	0	1	94
1171	0	0	0	0	74	44.5	1.55	18.52237253	37	118	20	142	86	11.49	83	116	476	4	140	2.34	5.48	2.6	42.3	7.415	45.8	91.6	0	0.29	315.862069	14	8	37.7	27.6	27.46	0	86.5	0	163465	1010	1	0	1	94
727	0	0	0	0	68	55	1.56	22.60026298	37	90	20	148	93	7.36	63.5	144	235	4	148	2.26	6.42	5.8	77.8	7.343	53.6	91.4	0	0.29	315.1724138	19	15	43.8	25.5	2.42	0	50.8	0	361306	3438	0	0	1	94
663	60	30	1800	1	78	46	1.59	18.19548277	38.5	95	22	148	95	6.88	87.3	142	153	3.5	14	2.26	8.45	4.3	87.9	7.342	58.5	122.9	0	0.41	299.7560976	27	15	34.37	20.5	38.56	0	47.5	0	385442	496	1	0	1	94
1103	0	0	0	0	93	45	1.6	17.578125	36.5	99	22	157	84	8.69	80.5	119	180	4.2	144	2.26	7	6.2	87	7.366	44.6	96.2	0	0.29	331.7241379	22	11	39.7	23.7	12.15	0	170.2	0	200686	2761	1	0	1	94
375	0	0	0	0	79	37	1.51	16.22735845	37	84	24	152	81	4.58	48.7	106	101	4.6	148	2.19	6.2	15.1	106.1	7.332	37.3	81.7	20.1	0.29	281.7241379	65	64	33	27.9	2.7	0	11550.7	0	460197	1271	1	0	1	94
340	4	40	160	1	61	75	1.7	25.95155709	37.2	110	22	132	71	6.24	56.3	183	150	3.7	140	2.46	10.4	8.4	96.7	7.39	47.5	111.6	0	0.29	384.8275862	19	32	42.6	25.9	2.2	0	123.2	0	468645	3393	0	0	1	94
566	50	30	1500	1	86	40	1.61	15.43150341	37.2	104	26	146	89	18.09	86.4	155	249	5.2	142	2.53	4.73	9.6	76.1	7.358	44.4	90.7	2.6	0.29	312.7586207	80	20	42.5	21	76.38	0	55.6	0	413679	15	1	0	1	94
740	0	0	0	1	86	58	1.72	19.605192	36.8	110	20	110	61	11	83.9	124	344	4.1	140	2.31	5.3	3.5	79.4	7.392	40.7	87.1	9.2	0.29	300.3448276	20	6	35.9	30.4	51.07	0	958.2	0	356694	285	1	0	1	93
1182	35	20	700	1	64	56	1.61	21.60410478	36	165	36	85	56	3.23	88	76	59	3.5	126	1.96	1.27	15.3	243.2	7.125	68.2	53.2	13.2	0.5	106.4	121	44	30.9	16.2	326.13	0	3182.72	0	149955	1	1	0	1	93
876	15	20	300	1	85	52	1.64	19.33372992	38.2	110	23	129	84	8.15	87	130	247	4.4	143	2.4	5.1	4.4	85	7.404	39.8	57.8	38.8	0.21	275.2380952	19	6	34.2	26	100.07	0	28.6	0	303830	498	1	0	1	93
980	70	20	1400	1	78	45	1.62	17.14677641	37.8	112	26	137	69	8.06	77.2	98	102	3.7	136	2.12	5.95	8.6	122.9	7.46	38	59.5	38.1	0.33	180.3030303	44	35	35.4	21.3	12.19	1	474	2	252566	28	1	0	1	93
640	40	20	800	1	59	50	1.63	18.81892431	37.2	102	26	112	62	7.87	89.9	122	182	3.8	144	2.18	5.7	5.1	87.2	7.385	39.8	58.9	36.9	0.29	203.1034483	34	19	40.29	22.2	17.36	0	37.4	0	387408	341	1	0	1	93
432	0	0	0	0	60	66	1.61	25.46198063	36.6	100	22	109	61	10.38	87.2	142	156	4.3	135	2.38	8.73	3.2	76.1	7.382	39.6	46.5	51.6	0.21	221.4285714	37	15	39.3	23.1	154.1	0	95.2	0	443297	3298	1	0	1	93
568	0	0	0	1	80	46	1.65	16.9	36.5	98	26	142	90	19.65	87.2	117	573	3.79	138	1.9	9.27	3.46	38	0	0	0	0	0	0	15	8	22.9	41.8	200	0	0	0	225765	37	1	1	1	93
856	55	10	550	0	79	65	1.58	26.03749399	37	110	24	144	87	3.08	78.5	129	205	4.31	134.9	2.47	6.62	5.94	52.6	7.304	60.3	126.1	0	0.29	434.8275862	31	12	41.48	25	1.84	0	34.6	0	311405	343	1	0	1	93
1077	40	20	800	0	81	46	1.56	18.90203813	37	90	22	120	89	10.03	81.5	114	286	3.6	137	2.13	5.92	7.8	115.2	7.36	37.8	105.8	0	0.33	320.6060606	56	23	44.9	34.7	13.01	0	329.8	0	206049	1270	1	0	1	93
270	40	20	800	1	80	49	1.62	18.67093431	37	86	26	114	84	2.62	55.7	90	76	3.6	133	2.2	5.2	8	95.8	7.359	43.8	115.6	0	0.29	398.6206897	29	13	38.17	22.9	39.92	0	71.1	0	476466	393	1	0	1	93
530	0	0	0	0	73	48	1.53	20.504934	37	102	24	138	77	7.89	66.5	118	342	4.3	142	2.39	10.39	4.4	76	7.356	44.3	108.7	0	0.29	374.8275862	31	21	44.7	22.3	3.76	0	50.2	0	426088	3201	0	0	1	93
114	40	20	800	1	56	70	1.7	24.22145329	37.2	100	22	133	83	6.68	67	127	418	4.2	131	2.48	4.96	5.6	84.5	7.389	37.4	63.8	34.9	0.21	303.8095238	38	19	39.3	30.6	41.26	0	24.7	0	504601	52	1	0	1	93
1152	50	15	750	1	71	51	1.68	18.06972789	37.1	95	26	145	78	4.69	62.3	134	129	4	145	2.14	7.1	5.1	68.2	7.264	78.2	81.9	0	0.29	282.4137931	35	26	37.2	24.4	3.27	0	390.46	0	173086	388	1	0	1	93
246	50	30	1500	1	78	65	1.7	22.49134948	36.8	84	20	145	84	8.28	72.1	128	326	4.4	145	2.24	8.8	5.3	118	7.403	43.1	89.6	3.3	0.29	308.9655172	23	9	40.59	31	21.69	0	26.3	0	481031	3245	0	0	1	93
969	0	0	0	0	68	43	1.56	17.66929652	37.2	115	24	107	79	18.6	89	88	400	3.7	133	1.88	7.63	2.9	51.9	7.401	45	139.1	0	0.33	421.5151515	9	6	22.45	30.5	213.02	0	79.2	0	258286	27	1	0	1	93
66	30	40	1200	1	60	39	1.58	15.62249639	38	135	24	124	66	19.82	80.5	123	572	4.6	139.4	2.51	3.42	7.3	70.5	7.403	35.4	56.8	45.6	0.21	270.4761905	48	49	38.9	28	22.27	0	55.8	0	510360	14	1	0	1	93
1125	10	10	100	1	83	52	1.64	19.33372992	37.5	110	24	140	75	6.03	71.5	114	116	4.27	142.1	1.99	5.08	4.6	70	7.359	56.4	83	0	0.29	286.2068966	25	12	37.08	18	10.53	0	25	0	190583	238	1	0	1	93
60	60	20	1200	1	73	42.5	1.62	16.19417772	36.5	89	22	123	75	9.07	70.4	151	256	4.3	138	2.2	4.8	6.6	88.7	7.341	53.2	51	37.2	0.29	175.862069	29	12	36.5	28.2	8.76	0	560.1	0	510504	902	1	0	1	92
86	30	40	1200	1	70	52	1.65	19.10009183	37	100	28	118	71	8.1	90	147	199	4.8	146	2.31	8.76	6.2	70.2	7.3	68.2	68.9	0	0.21	328.0952381	39	31	37.39	18.2	5.4	0	52.2	0	507925	1405	1	0	1	92
1137	20	10	200	0	82	32	1.51	14.03447217	39.5	140	28	99	67	14.06	75.3	135	254	3.1	134	2.45	6.34	8.9	67.1	7.406	56.7	56.6	20.4	0.29	195.1724138	30	11	40.3	22.2	133.41	0	725.5	1	187220	64	1	0	1	92
948	45	20	900	1	79	49	1.62	18.67093431	36.8	100	22	136	90	12.06	77.2	136	182	4.2	143	2.28	5.33	4.7	78	7.322	48.6	105.5	0	0.33	319.6969697	17	8	40.87	19	58.01	0	50.8	0	269351	1164	1	0	1	92
131	30	40	1200	1	59	51	1.62	19.43301326	38.2	85	22	129	70	22.9	87.8	105	631	4.2	130	2.33	8.17	5.2	37.2	7.42	38.8	77.6	22.1	0.29	267.5862069	14	9	33.5	22.3	143.73	0	37.8	0	503461	1	1	0	1	92
657	45	20	900	1	77	96	1.72	32.44997296	36.7	100	24	118	78	6.47	72.2	158	122	5.8	147	2.24	7.56	10.6	117.3	7.226	80.2	106.1	0	0.29	365.862069	29	26	43.1	22.5	7.33	0	676.4	0	386224	377	1	0	1	92
741	0	0	0	1	68	52	1.63	19.57168128	38	90	22	135	81	7.61	56.8	154	210	4.4	141	2.18	9.8	3.3	68.7	7.373	64.3	70.4	0.8	0.29	242.7586207	22	15	38.9	20.7	2.2	0	14.2	0	355115	1183	1	0	1	92
491	50	60	3000	1	65	51	1.65	18.73278237	37	120	24	103	64	7.18	87.7	134	220	3.4	145	1.99	7.3	6.5	77.4	7.344	46.9	135.1	0	0.41	329.5121951	73	46	29.2	13.9	378.91	0	596.4	1	433347	109	1	0	1	92
240	0	0	0	0	57	54	1.6	21.09375	37	95	26	142	90	5.23	68.3	127	203	3.4	145	2.26	6.8	2.8	70.2	7.359	44.6	112.8	0	0.29	388.9655172	29	20	40.17	21.4	0.62	0	35.4	0	481891	3236	0	0	1	92
1073	60	20	1200	1	90	49	1.64	18.21832243	38.5	122	22	125	78	14.84	9.27	96	312	4.7	146	2.43	5.97	7.5	128.8	7.32	39	63	35.6	0.29	217.2413793	23	6	40.8	22	85.64	0	109.8	0	209233	408	1	0	1	92
138	30	20	600	1	80	47	1.62	17.90885536	37	105	24	163	90	14.09	89.9	104	203	4.4	146	2.25	4.2	6.7	160.4	7.293	58.7	117.3	0	0.29	404.4827586	36	21	30.9	17.8	6.51	0	192.6	0	503004	5	1	0	1	92
1132	1	20	20	0	77	60	1.59	23.7332384	37	95	24	138	82	11.19	75	120	109	4	142	2.3	7.7	3.8	86.7	7.33	61.8	138.7	0	0.41	338.2926829	43	61	42.27	22	275.6	0	43.06	0	188399	2954	1	0	1	92
636	40	20	800	1	59	77	1.68	27.28174603	37	80	20	114	71	7.36	67.6	136	176	4	132	2.46	13.04	5.6	103.4	7.275	48.2	114.5	0	0.29	394.8275862	71	113	41.92	30.3	35.62	0	30.8	0	388606	3103	0	0	1	91
1169	0	0	0	0	72	50	1.55	20.81165453	37	115	22	140	90	8.63	59.9	105	352	3.6	142	2.55	9.8	4.4	51.5	7.393	43.7	62.9	31	0.33	190.6060606	24	34	41.08	24	6.5	0	52.3	0	163465	1001	1	0	1	91
777	60	15	900	1	79	42	1.62	16.00365798	37	90	22	135	78	20.92	89.5	129	101	4.2	127	1.89	25.22	12.8	121.1	7.372	25.3	82.4	35.5	0.29	284.137931	19	27	27.6	26	109.11	0	375.9	0	341794	1992	1	0	1	91
931	60	20	1200	1	73	51	1.62	19.43301326	37	120	28	111	68	11.57	88	137	237	5.1	143	2.67	7.9	4.8	45.9	7.239	90.4	82.8	0	0.29	285.5172414	33	45	44	20.8	12.94	0	84.9	1	281759	324	1	0	1	91
314	0	0	0	0	81	50	1.56	20.54569362	37	104	22	140	79	7.31	63.7	144	172	3.7	147	2.34	7.23	3.7	103.2	7.351	53.6	96.1	0	0.29	331.3793103	19	10	40.98	26.1	12.87	0	62.6	0	470996	2347	1	0	1	91
666	60	20	1200	1	83	47	1.62	17.90885536	37	92	34	179	85	8.13	62.5	129	176	4.7	144	2.36	5.3	5.6	89.9	7.352	46.8	89.6	1.1	0.29	308.9655172	22	15	40.48	17.8	3.23	0	79.11	0	383670	849	1	0	1	91
829	40	10	400	1	69	65	1.68	23.03004535	36.9	118	20	147	93	9.94	74.9	157	199	3.4	131	2.39	11.4	3.3	90.9	7.377	42.7	57.9	38.3	0.29	199.6551724	27	10	44.6	37.9	46.98	0	16	0	323809	2914	0	0	1	91
201	20	10	200	1	81	48	1.61	18.5178041	36.9	102	28	110	90	9.52	61.8	116	281	4.3	151	2.58	9.36	14.4	182.9	7.203	42.8	55.8	38.4	0.21	265.7142857	114	61	38.7	25.3	233.29	0	12.34	1	492637	157	1	0	1	91
476	40	10	400	1	82	52	1.71	17.78324955	36.9	78	20	131	64	7.58	76.9	99	622	4	140	2.38	7.13	5.2	87.9	7.402	36.5	107.8	0	0.29	371.7241379	20	14	40.07	15.7	60.25	0	76.12	0	436489	3534	0	0	1	91
1153	50	15	750	1	71	51	1.68	18.06972789	37	99	22	142	86	4.35	69.3	117	102	4.2	150	2.24	6.7	3.9	47	7.318	76.1	91.5	0	0.29	315.5172414	25	13	40.27	27.9	0.71	0	59.6	0	173086	388	1	0	1	91
1007	10	2	20	1	68	43	1.6	16.796875	37	116	24	156	88	16.6	90.9	118	351	4.4	143	2.4	10.17	8.6	10.17	7.381	48.3	88.2	0.7	0.29	304.137931	17	28	35	16.5	277.91	0	22.3	1	236311	3223	0	0	1	91
576	45	10	450	1	65	53	1.62	20.19509221	37	84	20	111	67	7.42	57.7	94	195	3.4	144	1.99	9.2	5.1	81.9	7.411	40.4	85.4	10.8	0.29	294.4827586	32	23	43.9	20.3	2.5	0	25.4	0	412930	3302	0	0	1	91
466	0	0	0	0	84	60	1.6	23.44	39.3	72	24	112	92	13.19	91.6	119	64	3.26	134	2.2	12.82	8.74	89	7.52	23.1	89	313	0.61	146	42	14	36.4	24.4	5	0	15000	0	124165	6	1	1	1	91
679	0	0	0	1	74	72	1.62	27.43	36.5	106	22	108	70	6.77	67.6	130	130	3.72	135	2.01	11.21	4.06	76	7.39	43.2	84	69	0.29	289	27	16	32.2	36.3	5	0	5065.1	0	223469	7	1	1	1	91
903	45	25	1125	1	71	38	1.69	13.30485627	37.1	92	24	127	64	12.46	87.6	135	261	4.7	136	2.33	5.51	4.9	82.2	7.348	48.9	113.2	0	0.29	390.3448276	37	18	42.9	19.6	160.82	0	46.5	0	292277	1238	1	0	1	90
426	0	0	0	0	60	68	1.61	26.2335558	36.8	96	22	145	86	10.76	79.4	155	169	4.1	155	2.41	7.08	4.8	65.8	7.315	60.2	55.2	19.9	0.21	262.8571429	44	43	40.6	21.4	6.65	0	83.7	0	443297	3298	1	0	1	90
610	0	0	0	1	76	51	1.6	19.92	36.6	86	22	134	98	8	65.9	140	201	4.96	140	2.35	6.1	7.12	108	7.33	51	173	383	0.33	524	31	38	35.6	30	7.4	0	9352.57	0	213128	9	1	1	1	90
1150	15	40	600	1	74	66	1.71	22.5710475	36	100	22	161	83	6.89	75	154	286	4.2	140	2.53	6	4.3	99.8	7.477	36.9	129	0	0.33	390.9090909	21	9	40.04	24	1.57	0	394.48	0	176539	3106	1	0	1	90
134	30	40	1200	1	58	58	1.63	21.8299522	37	98	20	142	90	5.35	82.1	135	238	4.36	140.8	2.22	8.14	4.3	62.6	7.362	50.1	112.3	0	0.29	387.2413793	19	19	45.5	18.1	3.65	0	16.8	0	503355	3005	0	0	1	90
607	45	10	450	1	76	53	1.66	19.23356075	37	105	26	135	87	12.06	78.1	137	165	4.3	144	2.5	6.6	6	71.2	7.395	41.8	91.5	3.9	0.29	315.5172414	17	18	39.1	17.3	29.17	0	11.48	0	401931	1162	1	0	1	90
294	50	6	300	0	73	49	1.54	20.66115702	37.2	84	20	146	92	9.09	75.1	128	203	3.7	141	2.16	10.45	5.5	114.9	7.35	50.8	121.3	0	0.41	295.8536585	23	12	40.3	19.5	36.19	0	30.2	0	475567	3305	0	0	1	90
205	20	25	500	1	52	66	1.62	25.1486054	37	102	20	132	77	12.25	48.2	117	151	4.1	148	2.44	5.21	1.6	63.1	7.31	52.7	141.3	0	0.29	487.2413793	25	18	35.6	31.6	16.21	0	16	0	491915	2804	1	0	1	90
510	35	30	1050	1	57	48	1.72	16.22498648	36.5	112	24	147	99	10.89	53	143	206	4.4	146	2.13	5.01	3.9	67.5	7.23	95	69.8	0	0.29	240.6896552	36	26	41.16	25	39.58	0	646.3	0	429038	1335	1	0	1	90
326	30	10	300	1	77	51	1.62	19.43301326	36.8	89	24	135	84	12.88	74.8	114	277	4.3	133	2.46	10.02	4.4	112.6	7.339	51.6	116.3	0	0.29	401.0344828	13	4	39.3	28.3	91	0	19.7	0	470035	2345	1	0	1	90
826	0	0	0	0	83	42	1.5	18.66666667	38.2	95	22	114	67	5.48	70.6	113	217	3.7	141	2.36	5.03	2.7	66.9	7.274	72.4	78.1	0	0.29	269.3103448	26	10	36.4	28.7	60.53	0	81.9	0	324246	620	1	0	1	90
584	40	10	400	0	75	41	1.56	16.84746877	37.2	108	22	141	72	5.23	81.1	134	179	3.6	140	2.2	6.4	2.3	55.6	7.396	54.6	123.8	0	0.41	301.9512195	24	16	43.9	21.7	7.68	0	91.3	0	410096	1281	1	0	1	90
814	0	0	0	0	70	43	1.55	17.89802289	36.5	130	26	126	80	9.22	78.9	130	371	4	140	2.22	10.79	9.3	66.5	7.412	46.6	111.9	0	0.29	385.862069	19	10	42.33	17.3	40.68	0	73.4	0	326305	1804	1	0	1	90
475	40	10	400	1	82	52	1.71	17.78324955	36.5	97	22	166	67	12.94	87.5	145	249	4.5	147	2.65	6.76	5.3	121.3	7.411	36.2	67.2	34.3	0.29	231.7241379	20	12	39.8	14.3	82.08	0	72.8	0	436489	3534	0	0	1	90
613	40	20	800	1	54	51	1.64	18.96192742	36.8	120	26	135	88	14.55	88.9	150	195	3.9	146	2.63	10.15	4.6	83.9	7.368	38.8	98.3	0	0.29	338.9655172	21	11	41.16	23.6	31.66	0	27.1	0	398704	219	1	0	1	90
97	0	0	0	0	88	53	1.53	22.64086462	37	98	26	136	89	15.74	84.4	150	208	4.4	147	2.5	5.18	11	84.1	7.369	58.3	89.8	0	0.29	309.6551724	24	12	40.3	27	76.1	0	46.6	0	506653	11	1	0	1	90
540	45	20	900	1	70	53	1.65	19.46740129	37.9	96	28	134	78	8.86	75.9	138	164	3.5	139	2.36	5.78	3.7	65.7	7.462	62.7	59.9	10.3	0.29	206.5517241	43	35	42.1	25	47.1	0	5	0	421584	1378	1	0	1	89
221	50	20	1000	1	75	44	1.62	16.76573693	37.2	102	32	152	103	10.06	86.9	127	149	4.6	142	2.49	5.31	12	143.2	7.323	48.9	142.4	0	0.41	347.3170732	15	10	37.86	16.3	1.15	0	68.3	0	487757	1142	1	0	1	89
1197	0	0	0	0	70	45	1.53	19.22337562	38.2	85	24	131	86	16.48	69.1	104	286	3.5	123	2.27	10.4	1.9	54.6	7.269	48.5	97.4	0	0.29	335.862069	23	16	36.1	19.6	352.7	0	25.03	0	100978	1667	1	0	1	89
638	65	30	1950	1	84	51	1.67	18.28677973	36.8	102	28	135	92	7.46	73.6	126	239	3.46	139.1	2.15	5.05	2.9	65.6	7.387	44	79	12.5	0.29	272.4137931	23	9	38.63	25.7	14.79	0	39.4	0	387629	545	1	0	1	89
409	50	20	1000	1	68	41	1.61	15.817291	36.6	110	26	127	78	9.25	79	112	269	4.6	142	2.12	5.18	4.5	84.5	7.33	50.4	86.5	0.1	0.29	298.2758621	29	14	38.27	28.3	26.64	0	236.8	0	446404	2678	1	0	1	89
796	0	0	0	1	84	46	1.68	16.3	37.5	92	24	160	80	2.9	19.2	79	194	3.96	137	2.05	5.21	2.63	107	7.05	12	136	227	0.33	412	17	16	35.2	30.7	52.9	0	6587.27	0	213394	7	1	1	1	89
173	70	20	1400	1	81	50	1.63	18.81892431	36.9	84	22	135	84	7.78	67.9	142	233	3.9	147	2.18	4.42	6.5	69	7.35	54.5	80.4	1.6	0.29	277.2413793	19	15	36.7	20.1	6.06	0	47.4	0	498462	36	1	0	1	89
586	20	20	400	1	79	71	1.7	24.57	37.8	90	23	144	109	10.39	71.8	74	439	3.98	137	1.92	5.75	5.53	54	7.47	32.4	94	100	0.33	284	21	17	27.5	45.2	45.6	1	863.83	0	178707	63	1	1	1	89
243	0	0	0	1	74	63	1.67	22.58955144	37	92	22	119	62	5.83	80.6	115	225	3	143	2.28	7.3	5.5	114.2	7.443	40.6	146.5	0	0.45	325.5555556	23	9	36.67	21.54	3.39	0	54	0	481473	2730	1	0	1	89
764	50	40	2000	1	81	52	1.6	20.3125	36.6	112	24	129	78	8.53	58.6	126	227	2.9	151	2.2	15.6	3.4	98.4	7.39	45.5	53.1	37	0.29	183.1034483	18	13	44.19	17	4.44	0	123.1	0	347531	1942	1	0	1	89
817	45	20	900	1	68	43	1.61	16.58886617	37	100	26	159	82	6.49	72.7	131	201	4.1	146	2.15	7.3	6.6	99.6	7.397	46.7	77.1	11.8	0.29	265.862069	30	44	41.5	20.9	7.14	0	5	0	325706	1756	1	0	1	88
36	30	20	600	1	66	51	1.64	18.96192742	36.9	98	22	130	78	6.86	63.7	151	302	3.8	140	2.4	5.74	5.2	85.2	7.318	40.1	73.1	22.9	0.29	252.0689655	37	31	44.7	23.1	3.23	0	34.5	0	514298	2895	0	0	1	88
918	0	0	0	0	88	47	1.62	17.90885536	36.9	124	20	107	73	13.94	82.2	95	311	3.6	133	2.23	5.46	4.2	60.5	7.383	51.4	77.8	4.8	0.29	268.2758621	13	4	27.34	24.9	159.86	0	349.8	0	286970	268	1	0	1	88
571	10	25	250	1	73	41	1.62	15.6226185	37	115	22	124	87	5.45	51.6	126	125	4.6	132	2.32	6.72	5.7	75.5	7.341	45.1	76.6	14.6	0.29	264.137931	18	13	29.7	28.9	26.29	0	124.2	0	413595	452	1	0	1	88
688	20	30	600	1	61	58	1.64	21.56454491	37	95	22	135	85	7.49	44	176	155	4.1	155	2.11	6.2	4.3	77	7.238	79.7	56.5	0	0.21	269.047619	23	9	47.2	25.2	1.91	0	24.1	0	372350	3331	0	0	1	88
172	10	20	200	0	74	45	1.54	18.97453196	37	82	22	141	74	8.48	49.1	143	188	3.3	145	2.25	5.09	3.9	101.7	7.391	53.9	92.2	0	0.29	317.9310345	33	26	44.3	26.3	9.02	0	28.9	0	498774	1732	1	0	1	88
1203	0	0	0	1	68	62	1.67	22.23098713	37.1	85	20	145	98	7.58	57.1	160	368	3.75	138.7	2.16	4.05	6.2	108.8	7.431	40.2	90	6.3	0.29	310.3448276	21	11	46.28	26.6	1.8	0	69.5	0	95426	3031	1	0	1	88
197	20	20	400	1	62	62	1.61	23.91883029	37	91	20	134	89	9.74	50.5	144	266	4.1	142	2.22	7.56	2.6	65.1	7.334	51.4	77.4	0	0.29	266.8965517	26	9	38.8	24.2	4.64	0	23.6	0	493477	196	1	0	1	88
466	40	30	1200	1	79	51	1.62	19.43301326	37	82	20	125	74	4.98	70.2	131	322	3.8	148	2.2	5.2	2.6	110.7	7.396	56	48.9	30.4	0.21	232.8571429	25	10	32.8	19.3	8.03	0	179.8	0	438333	358	1	0	1	88
386	67	20	1340	0	80	41	1.54	17.2879069	37.1	102	22	116	62	4.46	76.4	127	148	4.2	133	2.2	10.21	5.4	99.5	7.353	39.8	123.3	0	0.41	300.7317073	25	12	38.5	23.4	25.88	0	85.4	0	456620	967	1	0	1	88
1040	50	20	1000	0	91	42	1.53	17.94181725	37.2	105	24	95	77	10.3	84.6	122	321	4.6	148	2.06	6.1	7.6	75.9	7.343	50	47.7	37.3	0.29	164.4827586	22	46	35.33	18.9	19.53	0	454.6	0	226048	707	1	0	1	88
115	40	20	800	1	56	70	1.72	23.66143862	36.9	100	20	117	77	6.68	67	127	418	4.2	131	2.44	4.96	5.6	84.5	7.389	37.4	63.8	34.9	0.21	303.8095238	38	19	39.3	30.6	41.26	0	24.7	0	504601	52	1	0	1	88
62	60	20	1200	1	73	42.5	1.62	16.19417772	36.6	95	20	107	71	5.7	49.5	128	188	3.3	139	2.17	4.31	11.6	105.4	7.36	54	63.3	17.3	0.29	218.2758621	30	8	35.3	22.5	1.71	0	77.7	0	510504	902	1	0	1	88
371	58	3	174	0	79	55	1.56	22.60026298	36.8	98	22	123	85	5.41	64.9	140	137	4.8	144	2.44	7.2	2.5	60.2	7.41	77	54.4	19.3	0.21	259.047619	55	84	40.29	17.8	16.67	0	149.25	0	462802	606	1	0	1	88
370	0	0	0	1	86	55	1.75	17.96	37.8	114	22	162	86	11.7	47.2	153	250	3.55	131	2.3	5.1	4.35	69	7.52	28.9	64	171	0.49	131	34	28	37.5	23.7	95.3	0	1883.95	0	121800	3	1	1	1	88
276	40	30	1200	1	85	52	1.72	17.57706869	37.6	110	24	107	50	8.58	70.4	99	385	4.6	139	2.38	6.13	6.8	69.9	7.168	70.5	73.7	0	0.33	223.3333333	24	11	34.9	31	107.25	0	264.3	1	476267	306	1	0	1	88
1048	20	10	200	1	66	54	1.62	20.57613169	36.5	120	24	126	78	8.17	76.8	131	275	4.9	141	2.26	6.3	5.8	101.9	7.303	52.4	56.8	25.5	0.29	195.862069	58	63	45.5	28.7	6	0	12.7	0	218926	389	1	0	1	88
914	0	0	0	0	88	47	1.62	17.90885536	37.1	100	22	126	78	9.24	78.4	98	343	3.8	138	2	5.95	5.3	65.4	7.323	68.8	55	15.9	0.29	189.6551724	16	2	31.6	26.1	56.69	0	1187.8	0	286970	268	1	0	1	87
253	40	60	2400	1	60	50	1.64	18.59012493	37	102	20	125	84	7.1	49.3	153	312	3.9	145	2.18	4.7	3.6	81.4	7.425	40.3	86	9.8	0.29	296.5517241	21	12	35.9	16.2	0.94	0	5.4	0	479938	1874	1	0	1	87
1093	30	20	600	1	62	49	1.59	19.38214469	37	90	20	130	82	8.01	65.3	138	193	3.9	147	2.08	4	5.6	56	7.389	43.8	75.8	16.4	0.29	261.3793103	35	25	36	17.8	0.76	0	52.7	0	204359	3227	0	0	1	87
311	40	20	800	1	62	50	1.62	19.05197378	36.8	120	26	129	87	8.92	77.5	168	168	4	146	2.15	4.7	4.6	85	7.365	56.8	80.3	0	0.29	276.8965517	34	31	36.5	22	9.5	0	815.2	0	471341	424	1	0	1	87
1113	40	20	800	1	65	54	1.67	19.36247266	37	115	24	142	87	15.62	65.9	145	193	4.1	141	2.41	4.5	2.6	82.9	7.407	50.2	72.6	14.3	0.29	250.3448276	18	24	43.6	17.5	13	0	120.66	0	196992	2986	1	0	1	87
1177	0	0	0	0	73	50	1.55	20.81165453	36.2	120	20	140	86	11.49	83	116	476	4	140	2.34	5.48	2.6	42.3	7.413	45.8	91.6	0	0.21	436.1904762	14	8	37.7	27.6	17.46	0	86.5	0	163465	1010	1	0	1	87
1193	0	0	0	0	78	44	1.56	18.08	40.3	102	24	126	84	7.85	82.2	130	249	4	139	2.37	6.46	3.8	89	7.426	35.5	81.3	21.3	0.29	280.3448276	24	15	44.8	18.7	10.91	0	16.1	0	105651	3162	0	0	1	87
467	50	10	500	1	73	57	1.64	21.19274242	36.5	92	10	126	82	7.29	79.4	134	213	4.9	135	2.39	6.82	2.1	85.9	7.363	43.6	65.3	28.5	0.29	225.1724138	33	15	40.9	21.9	51.12	0	29.9	0	438286	2963	1	0	1	87
695	40	10	400	1	78	55	1.67	19.72103697	36.8	105	20	104	67	5.46	58.8	121	228	3.6	141	2.13	7.9	7.2	129.4	7.388	38.9	52.8	44.1	0.29	182.0689655	23	17	36.36	22.4	37.8	0	62.9	0	371862	886	1	0	1	87
214	10	20	200	1	94	60	1.7	20.76	37	66	20	162	82	4	77.2	119	185	3.66	139	2.6	11.06	2.36	84	0	0	0	0	0	0	12	10	40.1	17.8	0.4	0	1766.67	0	128835	12	1	1	1	87
959	30	20	600	1	76	41	1.65	15.05968779	37	76	20	120	70	4.23	68.8	135	184	4.9	143	2.19	7.56	5.7	95.8	7.342	58.9	57	19.4	0.33	172.7272727	17	8	39	20.8	3.27	0	39.1	0	266629	1371	1	0	1	87
71	30	30	900	0	63	46	1.72	15.54894538	37.8	125	22	145	79	6.35	58.6	116	233	4.6	141	2.46	9.22	5.6	84.1	7.18	108.4	40.3	0	0.45	89.55555556	19	10	36.2	23.8	40.58	0	24.5	1	509322	1664	1	0	1	87
965	0	0	0	0	78	65	1.62	24.76756592	36.8	115	22	152	89	6.77	72.8	126	189	4.3	139	2.26	5.72	5.1	69.6	7.328	42.9	111.2	0	0.29	383.4482759	18	10	40.9	19.4	6.04	0	68.7	0	264147	2861	0	0	1	87
428	0	0	0	0	60	66	1.61	25.46198063	36.9	84	22	110	64	19.42	89.3	99	219	3.7	133	2.36	6.1	7.9	69.2	7.417	41.7	91.4	4.5	0.29	315.1724138	41	36	36.4	15.5	14	0	423.79	0	443297	3298	1	0	1	87
682	70	20	1400	1	87	57	1.64	21.19274242	37	100	22	128	86	7.79	51.8	152	347	3.6	132	2.35	12.47	3	76.6	7.349	46	89.4	0	0.29	308.2758621	21	18	44.7	25.8	1.8	0	4.6	0	374091	2874	0	0	1	87
123	7	5	35	0	78	60	1.58	24.03460984	36.9	102	26	150	87	11.79	78.5	166	283	4.9	146	2.41	11.65	5.4	43.9	7.323	54.6	70.5	11	0.29	243.1034483	26	19	43.7	24.3	16.93	1	146.7	0	504072	269	0	0	1	86
599	0	0	0	0	56	33	1.5	14.66666667	37.8	98	20	167	101	6.71	80.1	141	273	3.1	151	2.21	5.3	2.9	68.3	7.397	56	63.2	15.1	0.29	217.9310345	31	13	46.66	31.7	11.02	0	38.8	0	402460	3368	0	0	1	86
109	0	0	0	0	59	55	1.57	22.31327843	39	134	22	138	65	8.45	85.1	125	170	3.9	139	2.41	7.13	5	74.4	7.411	37.2	104.4	0	0.29	360	50	35	47	23.7	28.08	0	45.5	0	504967	1019	0	0	1	86
957	0	0	0	0	74	62	1.57	25.15315023	36.4	90	20	124	74	4.81	60.9	136	290	4	148	2.4	5.99	4.1	79.7	7.35	46.2	143.4	0	0.41	349.7560976	15	8	41.7	20.4	1.76	0	52.8	0	266755	1760	1	0	1	86
841	0	0	0	1	78	67.5	1.68	23.91581633	37	112	24	132	87	5.48	80.6	135	208	3.5	137	2.1	4.92	4.4	61.9	7.36	70.6	118.9	0	0.29	410	30	22	39.68	21.3	3.67	0	21.7	0	319818	3657	0	0	1	86
143	40	30	1200	1	68	55	1.69	19.26	36.3	80	23	134	94	8.67	74.3	132	303	4.18	136	2.32	5.49	3.83	51	7.41	38.6	78	81	0.29	269	27	34	44.1	27.7	7.6	0	317.92	0	240792	459	0	1	1	86
629	50	40	2000	1	73	58	1.66	21.04804761	36.4	104	22	113	89	31.4	95.4	148	187	4	148	2.38	8.31	16.1	139.3	7.48	39.2	59.1	40.7	0.29	203.7931034	48	25	32.73	20.9	102.24	0	162.4	0	390095	27	1	0	1	86
783	40	30	1200	1	68	53	1.64	19.70553242	36.9	82	24	157	90	15.35	91.8	134	292	5.5	133	2.44	5.68	16.4	84.7	7.325	29.6	98.8	0	0.29	340.6896552	67	103	46.7	17.7	7.12	0	36.6	0	340051	2832	1	0	1	86
904	45	25	1125	1	72	43	1.62	16.38469745	38	100	24	127	77	12.46	87.6	135	261	4.7	136	2.33	5.51	4.9	82.2	7.348	48.9	113.2	0	0.29	390.3448276	37	18	42.9	19.6	190.82	0	46.5	0	292277	1238	1	0	1	86
747	60	50	3000	1	75	49	1.6	19.140625	36.6	100	24	125	80	8.23	78.9	122	170	4.3	144	2.28	5.4	5.3	63.4	7.322	56	92.2	0	0.29	317.9310345	26	13	43.3	20.8	0.72	0	35.8	0	353750	1908	1	0	1	86
442	30	40	1200	1	74	62	1.61	23.91883029	37	96	26	136	85	5.27	57.5	156	197	3.5	146	2.24	8.6	2.9	105.5	7.37	50.5	108.2	0	0.29	373.1034483	19	10	38.9	25.3	14.18	0	34.6	0	441002	2761	1	0	1	86
488	50	60	3000	1	65	51	1.65	18.73278237	37	98	22	102	64	11.42	81.4	136	271	4.2	137	2.6	11.73	4.4	46	7.34	71.1	74.3	0	0.29	256.2068966	32	24	41.41	31.4	102.25	0	48.5	0	433347	109	1	0	1	86
704	0	0	0	1	70	51	1.55	21.23	36	82	23	126	94	9.2	84.9	106	251	3.79	167	2.07	9.83	39.19	328	7.34	37.5	59	283	0.33	179	47	27	24.9	32.3	200	0	2333.42	0	174143	4	1	1	1	85
323	30	10	300	1	76	51	1.62	19.43301326	36.8	122	22	142	70	13.53	90.2	119	296	4.9	137	2.32	12.7	6.6	111	7.363	46.8	128.5	0	0.29	443.1034483	21	27	37.18	21	58.96	0	66.85	0	470035	2345	1	0	1	85
541	0	0	0	0	67	40	1.54	16.86625063	36.8	121	22	132	71	4.82	67.7	140	234	4.2	146	2.45	8.7	3	53.1	7.398	41.4	117.2	0	0.29	404.137931	24	18	45.01	16.3	1.57	0	65.5	0	421264	3389	0	0	1	85
971	30	1	30	0	87	42	1.56	17.25838264	37	85	20	133	72	6.69	72.3	121	179	3.7	141	2.24	6.52	4.2	108.7	7.365	45.2	125.7	0	0.29	433.4482759	24	10	32.6	26	1.45	0	144.2	0	255576	673	1	0	1	85
736	30	20	600	1	71	49	1.62	18.67093431	36.8	105	24	103	66	5.95	52.7	149	79	5.7	147	2.41	6.56	14	130.1	7.18	94.1	63.6	0	0.21	302.8571429	98	163	38.9	19.4	28.1	0	2771.5	0	357665	1496	1	0	1	85
1129	1	20	20	0	76	42	1.53	17.94181725	36.7	82	22	116	65	5.56	68.3	122	104	4.3	144	2.34	5.96	5.4	114.8	7.33	61.8	138.7	0	0.33	420.3030303	23	18	41.7	24.1	15.63	0	18	0	188399	2954	1	0	1	85
328	30	20	600	1	60	71	1.72	23.99945917	37.2	85	24	171	102	13.78	55.6	122	468	4	141	2.24	5.8	7.3	69	7.402	39.9	87.9	10.2	0.29	303.1034483	25	29	36.57	26.6	82.14	0	117.11	0	470006	3374	0	0	1	85
1139	30	5	150	0	64	41	1.56	16.84746877	36.5	98	26	111	63	12.65	76	142	256	5	145	2.46	10.1	3	64.3	7.371	51.1	87.5	0	0.29	301.7241379	31	30	47.01	25.4	95.98	0	137.38	0	179995	263	1	0	1	84
14	10	10	100	0	72	35	1.51	15.35020394	36.8	120	20	146	88	7.69	77	137	165	3.5	141	2.55	7.78	2.6	36.2	7.31	80.2	52.2	0	0.29	180	18	3	42.5	23.6	15.17	1	18.6	0	516439	2874	0	0	1	84
630	0	0	0	0	68	43	1.54	18.13121943	36.8	115	24	148	78	7.53	84.9	130	201	3.6	140	2.19	6.26	4.3	57.4	7.355	48.5	87.9	1.3	0.29	303.1034483	35	26	45.1	28.2	1.3	0	40.2	0	388937	2953	0	0	1	84
1058	0	0	0	0	63	54	1.58	21.63114885	36.9	98	22	152	82	9.03	64.9	139	284	4.5	149	2.43	5.4	3.5	61.3	7.417	57.5	38.8	38	0.21	184.7619048	15	9	41.2	28.1	12.72	0	334.55	0	212417	2042	1	0	1	84
1147	15	40	600	1	74	66	1.71	22.5710475	36	82	24	130	59	7.26	67.2	156	223	4.02	104.9	2.2	4.69	5.1	96.5	7.401	46.9	78.1	12.2	0.29	269.3103448	26	9	40.99	23.3	1.04	0	698.32	0	176539	3106	1	0	1	84
554	40	4	160	0	69	52	1.5	23.11111111	37.2	104	22	137	78	13.69	68.3	147	240	3.2	140	2.32	6.1	4.2	55.9	7.457	43.4	72.8	21.1	0.29	251.0344828	24	26	41.2	19.1	101.31	0	246.71	0	417412	3345	0	0	1	84
289	10	20	200	1	76	52	1.65	19.10009183	37.4	90	20	130	78	8.33	80	120	100	4.1	151	2.21	6.7	4.3	112	7.341	53.8	76.1	4	0.29	262.4137931	53	34	45.84	26.4	33.24	0	123	0	475697	418	1	0	1	84
494	0	0	0	0	58	40	1.56	16.4365549	36.8	96	22	137	89	10.11	65.9	144	215	3.2	146	2.36	6.21	6.1	50.3	7.333	53	75.2	7.5	0.29	259.3103448	18	6	49.2	26.2	3.14	0	18.3	0	432756	3385	0	0	1	84
796	40	40	1600	1	52	54	1.61	20.83252961	38.5	90	22	174	92	13.83	95.4	143	98	3.7	144	2.22	7	4.4	98.7	7.441	36.2	115.6	0	0.29	398.6206897	28	11	37.9	24.5	96.4	0	0.01	0	331823	3391	0	0	1	84
216	20	10	200	1	58	70	1.68	24.8015873	37	100	26	127	90	5.94	66	182	72	4	153	2.48	7.7	3.7	66.5	7.315	61.6	77.4	0	0.21	368.5714286	77	108	41.65	37.4	20.54	0	31.9	0	488793	1135	1	0	1	84
273	50	20	1000	1	85	60	1.66	21.77384236	37	108	20	157	94	7.47	83.9	113	281	3.5	146	2.09	5.8	3.4	85.7	7.426	38.2	47.1	2.2	0.29	162.4137931	20	17	37.6	25.9	40.27	0	62.2	0	476333	158	1	0	1	84
919	0	0	0	0	87	35	1.53	14.95151437	36.9	105	22	130	86	9.24	80.6	89	306	4.6	139.3	2.06	3.81	3.2	54.7	7.304	64.5	82.3	0	0.29	283.7931034	13	4	52.23	27.34	87.69	0	352.4	0	286970	268	1	0	1	83
241	30	20	600	0	76	60	1.58	24.03460984	36.8	98	22	123	74	10.1	83.4	129	226	3.7	146	2.29	6.3	8.8	85.3	7.384	43.6	73.5	18.2	0.21	350	26	23	37.3	21.4	109.36	0	213.8	0	481759	3237	0	0	1	83
1019	0	0	0	1	78	46	1.6	17.96875	36.8	90	22	124	78	6.55	66.1	105	289	4.2	132	2.14	4.3	4.3	50	7.445	3.47	135.7	0	0.29	467.9310345	18	11	34.71	15.8	85.63	0	89.38	0	231957	3374	0	0	1	83
278	40	30	1200	1	84	56	1.71	19.15119182	37	82	20	105	62	8.98	77.6	94	297	3.9	144	2.31	6.39	4.2	63.7	7.308	68.7	76.2	0	0.29	262.7586207	22	8	34.74	21.5	36.93	0	40.3	0	476267	306	1	0	1	83
17	0	0	0	0	64	35	1.55	14.56815817	36.6	90	24	97	66	8.2	72	159	268	3.4	132	2.38	4.19	7.9	109	7.36	70.8	57.5	1.9	0.29	198.2758621	23	11	34.1	30.2	13.26	0	575.4	0	516208	184	1	0	1	83
739	0	0	0	1	85	45	1.63	16.93703188	37.3	84	20	126	78	8.65	72.9	131	306	3.5	113	2.01	11.8	5.4	56.1	7.399	40.5	101.9	0	0.29	351.3793103	38	39	40.3	18.3	39.56	0	65.8	0	356694	285	1	0	1	83
441	0	0	0	0	74	53	1.59	20.96436059	37	120	24	138	65	7.3	89.9	125	278	4	138	2.55	21	5.4	69.9	7.401	40	68	29.3	0.29	234.4827586	24	11	38.8	26.6	16.95	0	324.3	0	441028	3715	0	0	1	83
722	0	0	0	0	67	42	1.54	17.70956316	37.1	100	24	112	78	5.15	67.6	113	176	5	140	2.54	4.24	9.8	156.8	7.321	68	45.6	23.6	0.29	157.2413793	20	24	37.9	30.2	57.91	0	81.8	0	363273	719	1	0	1	83
1127	1	20	20	0	78	60	1.59	23.7332384	37	85	20	116	65	5.56	68.3	122	104	4.3	144	2.34	5.96	5.4	114.8	7.33	61.8	138.7	0	0.37	374.8648649	23	18	41.7	24.1	9.3	0	18	0	188399	2954	1	0	1	83
505	60	30	1800	1	79	63	1.69	22.05805119	37	98	24	145	89	4.37	82	148	133	3.9	143	2.18	6.84	3.8	79.6	7.424	35.5	65.5	37.3	0.29	225.862069	65	46	42.2	19.9	4.92	0	209.5	0	429519	3126	1	0	1	83
770	40	10	400	1	87	53	1.67	19.00390835	37.1	102	28	96	67	10.98	93.5	76	330	4.9	139	2.63	6.62	31.9	487.2	7.327	32.6	89.5	14.6	0.33	271.2121212	37	9	31.52	28.8	255.87	1	25.6	1	345786	426	1	0	1	83
338	50	20	1000	1	76	60	1.63	22.58270917	37	105	22	107	68	8.68	75	113	321	4.3	133	2.32	7.6	5.7	102.3	7.445	34	112.5	0	0.29	387.9310345	10	5	30	34.8	143.92	0	51.04	0	468810	1823	1	0	1	83
1164	50	15	750	1	71	51	1.68	18.06972789	37	100	28	92	61	6.15	78.3	128	124	5.2	142	2.32	8.7	17.5	150.5	7.154	110.3	94.4	0	0.29	325.5172414	597	438	37.05	25.8	21.59	0	3351.6	2	173086	388	1	0	1	83
755	0	0	0	1	65	45	1.65	16.53	38	126	30	120	68	11.54	84.3	112	69	2.37	146	1.83	7.31	8.41	95	7.61	37.1	46	200	0.41	112	189	187	23	24.3	182.1	0	3670.6	0	202531	2	1	1	1	83
883	0	0	0	0	77	58	1.62	22.10028959	36.8	96	26	127	83	8.88	87.4	121	171	2.6	145	2.22	4.74	8.3	125.8	7.408	51.1	108.7	0	0.29	374.8275862	57	41	38.52	32.9	3.84	0	54.3	0	302082	1335	1	0	1	83
1134	20	10	200	0	80	32	1.51	14.03447217	37.3	118	28	134	79	5.77	84.9	146	235	3	142	1.93	9.5	6.7	105.6	7.381	74.4	66.2	0	0.29	228.2758621	35	22	36.96	20	13.2	0	1732.55	0	187220	64	1	0	1	82
76	30	40	1200	1	66	68	1.7	23.52941176	37.2	84	24	126	88	8.11	78.5	123	419	3.9	139	2.04	4.09	2.5	59.2	7.391	48	54.8	33.8	0.21	260.952381	31	23	33	27.7	32.32	0	18	0	508829	2948	0	0	1	82
1000	45	30	1350	1	72	62	1.62	23.62444749	37	90	22	114	87	6.75	88	147	271	4.3	135	2.25	17.1	4.5	89.4	7.41	41	89.6	5.8	0.29	308.9655172	26	27	35.74	15.4	136.91	0	60.8	0	241504	295	1	0	1	82
598	30	20	600	1	62	51	1.64	18.96192742	36.8	82	22	134	98	16.67	75.2	146	519	4.6	148	2.53	5.73	3.8	84.6	7.309	58.9	105	0	0.29	362.0689655	47	46	46.3	20.8	5.6	0	12.5	0	402783	935	1	0	1	82
48	0	0	0	0	79	48	1.57	19.47340663	36.8	84	22	97	65	10.58	74	145	337	3.7	138	2.48	7.31	7.6	63.7	7.324	60.8	74.9	0	0.21	356.6666667	19	10	38.3	19.8	17.01	0	85.7	0	511950	2919	0	0	1	82
898	0	0	0	1	84	43	1.62	16.38469745	36.9	90	22	137	83	14.95	92.4	113	197	3.7	140	2.34	7.52	14.6	176.1	7.365	45.5	64.1	27.2	0.29	221.0344828	321	178	31.8	27.4	151.02	0	106.8	0	292794	822	1	0	1	82
676	50	60	3000	1	72	51	1.68	18.07	36.6	86	19	130	92	9.5	76.8	85	434	4.04	131	2.46	7.61	3.62	62	0	0	0	0	0	0	23	6	30.2	33.6	86.6	0	1098.88	0	128390	26	1	1	1	82
421	0	0	0	0	67	41	1.58	16.42365006	37	115	28	126	69	6.41	82.6	149	162	3.4	144	2.2	5.3	5.1	63.7	7.367	70.7	47.5	14	0.29	163.7931034	37	16	36.36	24	7.65	0	1668	0	444642	1154	1	0	1	82
706	40	30	1200	1	81	52	1.62	19.81405274	37	104	22	127	74	5.7	53.3	149	233	3.9	134	2.33	5.9	5.1	101.3	7.38	37.8	77	24.4	0.29	265.5172414	32	20	37.4	20.6	5.53	0	5	0	366355	3810	0	0	1	82
38	30	20	600	1	57	46	1.59	18.19548277	37	62	20	121	68	6.01	40	105	317	3.9	146	2.57	4.79	8.3	77.6	7.327	42.8	103.3	0	0.29	356.2068966	22	9	41.7	21.9	2.48	0	27.4	0	514001	2899	0	0	1	82
139	60	20	1200	1	81	49	1.63	18.44254582	38	102	24	147	94	5.4	77.2	130	125	4.6	143	2.27	5.73	10.8	92.1	7.339	37	108.9	0	0.29	375.5172414	27	22	37.29	16.1	12.06	0	59.4	0	502970	2539	1	0	1	82
1054	0	0	0	0	62	43	1.56	17.66929652	37.2	90	22	133	92	8.67	73.5	130	239	3.7	150	2.22	4.2	3.6	65.5	7.377	48.9	46.2	40.7	0.21	220	28	14	42.1	38.2	23.88	0	25.6	0	215405	1826	1	0	1	81
992	35	15	525	1	79	56	1.67	20.07960128	37	98	22	142	87	8.48	72.9	102	254	3.79	135.6	2.27	5.56	11.3	333.1	7.308	42.1	139.5	0	0.33	422.7272727	16	3	39.3	25.2	22.39	0	79.3	0	245756	309	1	0	1	81
961	30	40	1200	1	82	42	1.68	14.88095238	37.6	82	20	140	97	12.55	84.5	152	255	4	138	2.1	4.51	11.5	71.3	7.357	44	142.3	0	0.37	384.5945946	42	24	35.78	14.1	32.67	1	1543.2	0	265726	14	1	0	1	81
170	20	20	400	1	72	49	1.63	18.44254582	36.6	96	22	141	92	4.87	51.9	135	141	4.1	145	2.22	5.13	4.2	110.6	7.301	62	126.7	0	0.29	436.8965517	27	20	41.91	24.8	8.66	0	49.8	0	498975	3061	0	0	1	81
885	50	3	150	0	87	36	1.49	16.21548579	38.8	92	24	124	63	11.77	70.4	130	266	2.9	144	2.44	8.4	6.2	72.4	7.459	49.1	69.4	19.6	0.29	239.3103448	19	18	39.94	16.8	41.9	0	235	0	301550	498	1	0	1	81
431	0	0	0	0	60	68	1.61	26.2335558	36.9	86	24	143	101	18.11	88.3	152	195	3.7	137	2.44	12	5.3	68.9	7.348	46.7	101.4	0	0.29	349.6551724	24	24	41.39	25	77	0	235.46	0	443297	2640	1	0	1	81
1102	0	0	0	0	93	42	1.59	16.61326688	37	99	22	157	84	8.69	80.5	119	180	4.2	144	2.26	7	6.2	87	7.366	44.6	96.2	0	0.29	331.7241379	22	11	39.7	23.7	12.15	0	171.2	0	200686	2761	1	0	1	81
496	60	20	1200	1	76	53	1.61	20.44674202	37.6	112	22	157	84	9.37	82.7	157	147	4.3	142	2.11	14.06	8.1	65.8	7.25	98.6	57.6	0	0.21	274.2857143	17	6	35.3	19.8	32.06	0	96	0	430649	236	1	0	1	81
516	35	30	1050	1	56	48	1.72	16.22498648	36.9	95	24	122	72	7.75	65.1	141	346	4	146	2.2	7.57	4.6	85.1	7.369	72.1	55.1	26.8	0.21	262.3809524	17	15	37.2	23.9	17.31	0	428.8	0	429038	1335	1	0	1	81
745	30	8	240	1	68	52	1.62	19.81405274	37	110	24	144	93	7.96	81.1	117	259	4	154	2.34	7.4	6.3	113.5	7.389	49.2	137.9	0	0.45	306.4444444	48	29	29.74	28.2	50.19	1	1633	0	354384	645	1	0	1	81
181	50	8	400	0	74	55	1.63	20.70081674	37	96	20	131	81	6.06	55.8	137	140	4.7	149	2.29	5.41	4.8	74.2	7.353	50	71.7	14.7	0.29	247.2413793	26	17	37.38	21.4	5.94	0	14.7	0	497493	3077	0	0	1	81
1006	40	10	400	0	76	45	1.59	17.7999288	36.8	140	36	144	72	13	74.7	127	343	3.4	148	2.22	11	5.4	83.2	7.31	66.3	79.8	0	0.21	380	37	52	39.45	17.5	4.6	0	934.4	0	236426	780	1	0	1	81
126	50	10	500	1	72	53	1.63	19.94805977	37.1	98	26	226	114	4.04	60.1	105	146	5	143	2.48	5.44	7.3	83.9	7.27	70	136.9	0	0.45	304.2222222	24	8	39.7	29.7	1.89	0	38.9	0	503870	685	1	0	1	81
672	40	30	1200	1	73	49	1.6	19.140625	37	105	38	146	98	12.46	81.8	116	375	4.1	133	1.16	5.5	0.1	10.5	7.431	28.6	61.3	31.2	0.29	211.3793103	19	9	38.8	20.5	25.91	0	14.9	0	381413	54	1	0	1	81
286	40	30	1200	1	84	56	1.71	19.15119182	36.5	86	22	129	84	20.8	88.8	113	453	5.3	129	2.4	5.7	11.7	118.7	7.397	48	46.5	46.6	0.29	160.3448276	80	22	37.6	28	385.11	0	57.8	0	476267	306	1	0	1	81
589	60	20	1200	1	79	51	1.62	19.43301326	37.2	112	22	126	84	8.25	55.1	125	340	4.1	134	2.49	4.9	10.6	141.2	7.393	47.4	95.9	0	0.29	330.6896552	64	60	35.2	25.6	53.3	0	10	0	408165	609	1	0	1	81
125	30	20	600	0	78	60	1.58	24.03460984	37	102	22	134	86	20.48	77.3	145	390	3.5	143	2.28	8.97	5.5	76.3	7.367	43.9	98.2	0	0.29	338.6206897	11	17	43.1	24.4	93.56	0	73.7	0	504072	269	0	0	1	80
910	0	0	0	0	77	38	1.53	16.23307275	36.5	130	28	131	81	9.04	81.7	121	260	3.5	143	2.53	6.97	3.4	16.2	7.352	74	129.2	0	0.37	349.1891892	20	8	35.9	22.6	11.41	0	48.2	0	290311	104	1	0	1	80
516	20	10	200	1	81	50	1.6	19.53	36	102	22	144	104	7.89	86.8	132	115	3.19	134	1.81	8.56	7.74	62	7.36	31.2	227	91	0.5	454	3220	900	25.2	17.1	45.3	0	15000	0	149728	21	1	1	1	80
398	20	40	800	1	65	70	1.72	23.66143862	37	100	20	133	79	10.63	72.6	136	236	4.8	137	2.44	8.19	6.6	107.4	7.317	49	52.9	34.5	0.29	182.4137931	83	132	43.4	30.6	86.9	0	10.9	0	452464	2971	1	0	1	80
848	0	0	0	0	70	78	1.6	30.46875	37	91	22	161	81	4.83	36.1	106	132	4.5	145	2.27	5.41	5.7	72.3	7.374	50.3	117.3	0	0.29	404.4827586	22	20	39.31	22	0.29	0	29.5	0	313622	3060	0	0	1	80
416	30	20	600	1	52	34	1.63	12.79686853	36.5	143	34	118	75	13.37	92	146	363	4.4	137	2.35	6.27	3.5	74.8	7.353	34.3	75	27.1	0.44	170.4545455	24	16	49.03	26.5	61.61	0	25.1	0	445612	3662	0	0	1	80
724	0	0	0	0	67	48	1.62	18.28989483	38.9	100	20	95	60	4.58	64.1	109	172	4.3	137	2.16	8.88	13.3	190.9	7.138	70.8	101.5	0	0.21	483.3333333	21	35	45.3	26.7	9.25	0	56.3	0	363273	719	1	0	1	80
367	0	0	0	0	85	49	1.53	20.93212012	36.8	84	22	132	64	8.8	76	116	143	4.8	151	2.51	7	7.6	115.6	7.421	47.6	76.2	28.8	0.29	262.7586207	53	31	38.92	20.2	64.81	0	98.1	0	465643	1430	1	0	1	80
72	60	20	1200	1	82	52	1.62	19.81405274	37.6	86	22	119	73	8.2	51.6	157	181	4	123	2.3	6.15	2.2	61.9	7.386	44.9	114.6	0	0.29	395.1724138	27	19	39.9	25.8	8.47	0	207	0	509191	1067	1	0	1	80
603	0	0	0	0	57	30	1.5	13.33333333	37.2	82	20	119	61	8.21	71.3	133	265	2.8	145	2.5	3.7	3.2	68.6	7.498	57.5	65.2	11.3	0.29	224.8275862	32	14	36.6	29	14.01	0	52.1	0	402460	3368	0	0	1	80
767	50	40	2000	1	81	52	1.6	20.3125	36.8	116	20	139	73	4.74	78	140	208	2.6	146	2.35	7.25	4	82.9	7.422	38.1	67.4	50.8	0.29	232.4137931	16	5	42.5	20.6	7.96	0	53.6	0	347531	1942	1	0	1	80
277	0	0	0	1	88	40	1.5	17.78	38.9	114	21	162	84	8.2	65	89	309	3.44	132	2.01	5.19	2.88	41	7.21	49.2	115	239	0.33	348	180	66	25.3	34.3	19.1	0	0	0	126142	56	1	1	1	80
935	60	20	1200	1	87	51	1.61	19.67516685	38	100	24	110	60	12.54	86.4	124	295	4.1	131	2.32	6.28	8.3	128.6	7.372	42.5	97.5	0	0.29	336.2068966	35	14	31.8	32.7	140.63	0	37.8	0	281083	1398	1	0	1	80
544	50	30	1500	1	77	54	1.6	21.09375	36.8	112	26	180	93	17.72	78.8	113	424	4	146	2.28	9.43	5.7	66.8	7.248	54.4	58.4	22.7	0.29	201.3793103	43	43	37	22.6	137.95	0	1763.4	0	420673	2413	1	0	1	79
703	20	50	1000	1	76	53	1.64	19.70553242	37.5	125	24	146	81	11.2	76.3	143	207	4.4	142	3.19	4.93	6	91.9	7.332	53.1	92	0	0.29	317.2413793	25	15	36.4	27.8	19.79	0	31.3	0	368620	1264	1	0	1	79
564	50	15	750	1	78	45	1.65	16.53	36.6	90	22	120	60	15.6	68.8	99	217	3.17	139	1.09	12.8	0	0	7.36	58.9	91	247	0.33	276	0	0	0	0	121.5	0	0	0	211629	12	1	1	1	79
180	0	0	0	1	87	50	1.65	18.37	36.2	122	32	178	106	6.61	80.4	98	187	3.37	126	2.16	9.32	10.41	221	7.46	31.6	170	155	0.29	586	18	13	33.2	25.8	21.3	0	3755.34	0	140574	242	0	1	1	79
460	35	10	350	1	71	60	1.61	23.14725512	36.3	98	26	133	91	9.32	84.3	147	261	4.1	147	2.32	6.03	5.3	83.3	7.295	69.4	70.1	0	0.29	241.7241379	18	7	54.6	36.65	23.14	0	17.2	0	438966	1664	1	0	1	79
69	50	20	1000	0	74	45	1.54	18.97453196	37	104	22	120	78	11.91	75.1	122	500	3.7	138	2.27	7.05	4.1	66.7	7.342	48.1	79.7	7.8	0.29	274.8275862	15	8	38	18.6	65.5	0	12.8	0	509548	1998	1	0	1	79
21	30	20	600	1	78	49	1.65	17.99816345	37	102	22	111	73	8.7	73.1	130	146	3.6	136	2.33	4.42	6.1	79.9	7.313	51.2	96.9	0	0.29	334.137931	28	17	38.8	21.1	64.27	0	7.6	0	515355	2309	1	0	1	79
382	0	0	0	0	84	37	1.51	16.22735845	36.8	84	20	116	86	15.62	87.1	128	205	4.2	137	2.15	6.7	4	58.8	7.3	58.6	76.7	0	0.29	264.4827586	22	7	35.78	27.3	44.42	0	427.2	0	458003	585	1	0	1	79
49	70	30	2100	1	85	61	1.64	22.67995241	36.8	98	22	122	74	7.91	69.8	136	180	4.3	137	2.55	6.67	9.2	121.5	7.362	40.8	98.5	0	0.29	339.6551724	33	21	42.9	24.8	7.52	0	36.2	0	511927	1796	1	0	1	79
555	64	3	192	0	77	52	1.5	23.11111111	36.9	108	22	103	60	12.01	50.6	148	305	3.2	139	2.42	10.55	6.3	76.4	7.324	53.1	64.1	16.7	0.29	221.0344828	31	34	44.8	25.2	11.61	0	15.1	0	416347	2425	1	0	1	79
784	40	30	1200	1	68	53	1.64	19.70553242	36.9	82	24	157	90	15.35	91.8	134	292	5.5	133	2.44	5.68	16.4	84.7	7.325	29.6	98.8	0	0.29	340.6896552	67	103	46.7	17.7	7.12	0	36.6	0	340051	2832	1	0	1	79
827	0	0	0	0	82	42	1.5	18.66666667	36.8	102	22	92	62	4.46	72.1	128	223	5	144	2.34	7.9	5	57	7.289	67.4	72.2	33	0.29	248.9655172	23	11	34.3	23.2	5.36	0	830.6	0	324246	940	1	0	1	79
408	40	20	800	1	66	53	1.65	19.46740129	40	140	32	75	50	17.84	91.6	152	182	4	134	2.27	5.1	4.7	64.4	7.437	37.7	64.7	35.9	0.33	196.0606061	40	36	39	24.6	250.2	0	16.48	0	447083	307	1	0	1	79
1005	40	10	400	0	77	45	1.59	17.7999288	36.5	115	22	106	76	16.71	93	125	321	3.6	144	2.3	9.4	4.6	53	7.41	46.1	72.6	18.1	0.29	250.3448276	25	18	36.3	17.6	0.73	0	929.5	0	236426	780	1	0	1	79
385	40	40	1600	1	68	51	1.62	19.43301326	37	103	28	149	92	8.72	80.3	132	254	4.5	145	2.58	9.73	7.5	74.7	7.234	80.6	103.8	0	0.29	357.9310345	26	9	32.97	20.7	171.32	0	139	0	457166	491	1	0	1	78
690	20	30	600	1	67	73	1.77	23.30109483	36.5	98	24	120	89	6.78	57.4	178	101	4.6	146	2.5	6.43	4.1	61.9	7.22	101.9	92.3	0	0.29	318.2758621	19	9	38.69	20.9	1.5	0	150.2	1	372350	3331	0	0	1	78
700	0	0	0	0	73	39	1.5	17.33333333	36.4	112	22	135	71	3.11	71.1	130	241	3.6	142	2.52	6.72	3.1	98.5	7.412	46.1	82.3	0	0.29	283.7931034	35	11	43.1	22	3.91	0	21.3	0	369492	3705	1	0	1	78
835	0	0	0	0	80	62	1.59	24.52434635	37	110	26	143	88	6.34	80.6	113	139	2.9	148	2.15	6.46	5.7	84.8	7.458	40.6	66.6	28.4	0.21	317.1428571	26	10	37	28.9	66.36	1	49.2	0	321844	3412	0	0	1	78
824	0	0	0	0	83	42	1.5	18.66666667	37	85	22	102	57	3.23	61.3	120	241	4	146	2.4	6.22	5.1	60.4	7.272	68.2	111.2	0	0.29	383.4482759	21	10	35.3	21.6	1.35	0	255.3	0	324246	620	1	0	1	78
106	40	20	800	1	67	65	1.67	23.30668005	37	86	20	165	98	9.65	72.3	156	236	4.4	142	2.6	6.68	4.9	95.2	7.379	39.4	69.9	18.8	0.29	241.0344828	30	23	52.3	23.9	2.67	0	36	0	505129	534	0	0	1	78
141	60	40	2400	1	80	65	1.62	24.76756592	36.8	98	22	183	96	6.35	51.5	137	297	4.5	141	2.53	5.77	8	148.9	7.38	35.7	71.3	32.3	0.29	245.862069	21	18	41.4	26.1	7.57	0	106.8	0	502684	229	1	0	1	78
457	30	15	450	1	66	61	1.63	22.95908766	36.9	100	28	151	97	15.37	89.2	149	292	4.4	134	2.48	7.19	5.6	66.3	7.149	92.8	96.1	0	0.29	331.3793103	84	18	42	24.4	32.9	0	70.1	0	439057	792	1	0	1	77
1161	50	15	750	1	72	51	1.68	18.06972789	36.8	95	22	142	73	5.16	73.3	117	89	4.2	146	2.16	6.66	6.5	53.3	7.161	133.9	47.3	0	0.29	163.1034483	29	15	37.2	25.5	8.37	0	132.7	2	173086	388	1	0	1	77
299	0	0	0	0	78	51	1.62	19.43301326	37	94	20	145	93	12.8	63.8	131	284	3.2	143	2.38	8.9	7.8	74.1	7.376	44.1	104.8	0	0.29	361.3793103	14	25	40	24.5	5.03	0	60.6	0	474331	3320	0	0	1	77
94	60	40	2400	0	85	41	1.53	17.51463112	37.2	100	22	134	72	7.04	69.1	168	173	3.9	150	2.5	9.21	6	93.7	7.277	72.9	65.7	0	0.21	312.8571429	26	27	37.5	22.4	55.07	0	242.3	0	506882	1910	1	0	1	77
533	50	15	750	1	73	50	1.63	18.81892431	37.8	110	26	127	72	11.43	81.4	136	271	4.2	137	2.6	11.73	4.4	46	7.34	71.1	74.3	0	0.33	225.1515152	32	24	41.41	31.4	104.6	0	48.5	0	425349	9	1	0	1	77
710	0	0	0	0	79	44	1.54	18.5528757	36.9	95	20	150	94	4.96	53.2	125	289	4.1	142	2.39	5.68	5.7	89.1	7.428	49.7	120.5	0	0.29	415.5172414	32	15	42.1	31.4	3.74	0	172.1	0	366252	3710	0	0	1	77
925	30	50	1500	1	75	54	1.6	21.09375	36.9	100	36	149	75	7.78	78.3	108	251	4	143	2.48	12.44	5.7	77.1	7.306	51.1	96.6	0	0.29	333.1034483	13	3	39.2	27	38.67	0	27.6	0	283139	1138	1	0	1	77
1114	40	20	800	1	64	54	1.67	19.36247266	37.2	125	30	95	68	15.62	65.9	145	193	4.1	141	2.41	4.5	2.6	82.9	7.407	50.2	72.6	14.3	0.29	250.3448276	18	24	43.6	17.5	13	0	120.66	0	196992	2986	1	0	1	77
580	63	40	2520	1	74	56	1.71	19.15119182	36.8	100	24	126	82	20.33	88.7	151	184	3.6	145	1.94	8.71	6.3	120.6	7.362	44.6	44.3	46.2	0.29	152.7586207	17	26	38	19.3	48.74	0	346.3	0	411202	129	1	0	1	77
486	30	100	3000	1	73	46	1.61	17.74622893	36.2	102	42	139	52	10.68	68.5	110	386	4.6	136	2.18	6.3	4.8	89.4	7.423	41.2	74.9	12.7	0.29	258.2758621	14	4	37.4	27.2	73.8	0	28.37	0	434489	786	1	0	1	77
998	35	30	1050	1	54	65	1.65	23.87511478	36.9	82	26	149	75	6.95	86.1	149	317	4.4	148	2.56	8.09	4.5	64.3	7.344	49.8	57.7	48.4	0.21	274.7619048	24	20	45.6	18.7	0.6	0	57.4	0	245168	3250	0	0	1	77
225	60	20	1200	1	75	39	1.61	15.04571583	36.9	122	22	134	95	6.94	79.9	103	199	3.04	140	3.87	4.78	10.23	137.4	7.271	55.1	78.2	0.4	0.29	269.6551724	43	29	36.61	34.3	21.93	0	56.1	0	487005	44	1	0	1	77
836	0	0	0	0	75	42	1.53	17.94181725	37	84	22	142	76	7.48	69.7	140	235	4.9	141	2.39	5.3	4.9	65.1	7.314	66.1	74	0	0.29	255.1724138	18	9	41.8	26.6	12.71	0	25.6	0	321349	2302	1	0	1	77
619	10	20	200	1	79	57	1.61	21.98989237	36.6	90	22	145	90	8.96	39	169	187	3.9	140	2.48	5.37	11	86.5	7.392	37.5	55.7	43	0.21	265.2380952	41	30	44.41	30.3	5.1	0	71.1	0	394355	2452	1	0	1	77
124	30	20	600	0	78	60	1.58	24.03460984	37	102	22	134	86	20.48	77.3	145	390	3.5	143	2.28	8.97	5.5	76.3	7.367	43.9	98.2	0	0.29	338.6206897	11	17	43.1	24.4	93.56	0	73.7	0	504072	269	0	0	1	77
891	0	0	0	0	78	44	1.56	18.08021039	36.9	82	22	151	71	6.95	80.9	97	165	4.3	154	2.21	5.23	5	94.6	7.351	35.8	139	0	0.33	421.2121212	18	12	43.3	20.5	1.72	0	597.9	0	294858	2431	1	0	1	77
247	40	10	400	1	73	53	1.56	21.77843524	36.9	82	22	141	85	9.84	77.8	139	122	3.01	143	2.16	6.1	3.6	63.1	7.401	41.6	85.7	9	0.29	295.5172414	24	14	46.87	23.8	12.04	0	20	0	480988	3245	0	0	1	77
464	50	20	1000	0	75	50	1.52	21.64127424	37	100	20	130	80	6.99	70.4	137	297	3.8	149	2.35	9.8	5.3	62.7	7.379	41.6	87.8	7.2	0.29	302.7586207	29	25	49.65	31.7	4.5	0	42.1	0	438893	3304	0	0	1	77
843	0	0	0	1	72	43	1.62	16.38469745	36.4	130	28	126	87	11.3	85.2	130	362	4.2	146	2.29	8.6	7.6	87.8	7.421	39.3	107.6	0	0.29	371.0344828	18	9	34.4	25.3	64.33	0	123.5	0	317771	1095	1	0	1	77
239	0	0	0	0	90	40	1.53	17.09	37.2	98	20	136	60	4.3	49.4	103	130	5.29	132	2.76	6.97	39.26	227	7.38	35.9	141	162	0.33	0	26	23	31.3	40.5	38.5	0	2954.66	0	121868	10	1	1	1	77
809	0	0	0	0	71	42	1.53	17.94181725	38.4	114	24	105	58	5.29	96.4	94	200	5.1	137	2.29	4.19	3.6	71.6	7.183	60.1	107.8	0	0.29	371.7241379	31	7	32	36.1	97.03	0	362.7	0	327548	738	1	0	1	76
916	0	0	0	0	88	47	1.62	17.90885536	36.4	96	22	136	75	6.79	78	95	236	4.5	145	2.27	5.2	4.2	60.8	7.278	69.2	82.7	0	0.29	285.1724138	21	8	34.3	23.5	36.68	0	426.5	0	286970	268	1	0	1	76
379	0	0	0	0	88	51	1.56	20.9566075	36.8	82	20	171	95	5.12	49.6	134	215	2.78	138.1	2.31	7.01	4.3	60.5	7.354	41.2	78.9	0	0.21	375.7142857	24	12	40.95	26.3	21.43	0	51.2	0	458799	2107	1	0	1	76
251	30	20	600	1	46	53	1.63	19.94805977	37.8	80	20	104	70	9.36	63.2	135	247	3.8	139	2.21	7.4	3.1	85.8	7.393	36.4	43.3	40.5	0.33	131.2121212	20	15	38	27	89.55	0	10.7	0	480294	3252	0	0	1	76
503	5	10	50	1	53	57	1.62	21.71925011	36.9	124	22	121	75	14.81	82.4	155	295	4.2	147	2.12	7.41	6.8	75.1	7.335	68.1	134	0	0.33	406.0606061	40	59	36.4	24	7.83	0	45.2	0	430569	794	1	0	1	76
297	50	30	1500	1	64	54	1.63	20.32443826	37	102	20	137	84	11.86	37.9	125	241	3.6	140	2.24	4.6	5.1	108.7	7.313	46.5	64.4	26.1	0.29	222.0689655	41	12	35.7	24.4	46.18	0	34.2	0	474981	3311	0	0	1	76
112	35	20	700	1	59	52	1.63	19.57168128	39	100	22	114	78	3.87	61.4	153	202	4.4	138	2.4	4.78	4.1	80.1	7.345	51.9	45.2	42.4	0.21	215.2380952	68	44	36.5	25.1	10.88	0	14.2	0	504696	425	0	0	1	76
791	10	10	100	1	66	45	1.62	17.14677641	36.8	88	20	122	75	8.22	80.3	143	293	3.8	141	2.45	7.26	5.1	109.5	7.373	43.3	74	18.9	0.29	255.1724138	23	9	42	29.7	24.54	0	19.2	0	336693	2893	0	0	1	76
612	40	20	800	1	54	51	1.64	18.96192742	36.9	128	40	135	88	12.71	87.9	140	207	3.5	141	2.48	15.79	12.9	79.3	7.377	68.7	62.3	1.1	0.29	214.8275862	41	26	40.23	21.5	2.6	0	758.7	0	398704	219	1	0	1	76
48	0	0	0	1	84	52	1.65	19.1	37.5	98	22	140	84	6.44	67.8	127	191	4.16	135	2.02	6.42	9.49	89	7.39	50.5	67	77	0.29	231	28	12	34.1	32	51.4	0	2542.98	0	220472	780	0	1	1	76
359	30	20	600	1	53	51	1.62	19.43301326	36.8	96	24	113	71	16.68	91.4	151	207	5.1	145	2.29	13.27	4.8	100.2	7.376	42.7	80.9	15	0.29	278.9655172	24	23	45.5	22.1	155.31	0	23.3	0	467284	3413	0	0	1	76
315	40	20	800	1	74	58	1.63	21.8299522	36.8	100	20	138	82	8.61	74.8	120	211	4.2	118	2.18	6.1	2.7	52.5	7.35	52	100.9	0	0.29	347.9310345	21	9	37.43	17.5	35.61	0	29.36	0	470794	2474	1	0	1	75
16	0	0	0	0	64	35	1.55	14.56815817	36.6	90	24	97	66	8.2	72	159	268	3.4	132	2.38	4.19	7.9	109	7.36	70.8	57.5	1.9	0.29	198.2758621	23	11	34.1	30.2	13.26	0	575.4	0	516208	184	1	0	1	75
787	0	0	0	0	77	50	1.58	20.02884153	37.2	86	26	153	75	2.81	64.5	114	112	3.4	140	2.34	6.98	3.6	78.4	7.387	35.8	95.8	8.5	0.29	330.3448276	19	11	39.59	20.8	0.89	0	107.1	0	338730	3696	0	0	1	75
165	0	0	0	1	63	60	1.7	20.76	36.3	124	30	136	88	7.88	75.6	122	392	4.83	136	1.36	10.25	4.7	63	7.34	60.1	93	39	0.29	321	25	14	37.3	25.3	12.5	0	15000	0	236065	632	0	1	1	75
683	0	0	0	0	81	39	1.53	16.66025887	36.9	84	20	137	69	4.7	60.1	126	164	3.3	140	2.15	7.67	4.4	65.4	7.379	43.9	76.8	15.8	0.29	264.8275862	20	15	35.3	22.2	1.76	0	22.8	0	373203	368	1	0	1	75
720	0	0	0	0	67	42	1.54	17.70956316	37	110	22	130	56	7.98	69.7	118	338	4.1	147	2.6	15.37	22.4	205.8	7.308	65.7	77.6	0	0.29	267.5862069	13	18	34.99	25.8	135.75	0	53.4	0	363273	719	1	0	1	75
1064	0	0	0	0	63	54	1.58	21.63114885	36.8	100	24	139	75	9.17	60.7	139	204	4.1	141	2.36	7.4	3.6	49.3	7.354	51.5	68.9	16.8	0.29	237.5862069	20	17	39.1	23.8	38.62	0	250.29	0	212417	2042	1	0	1	75
616	0	0	0	0	77	62	1.62	23.62444749	36.9	100	20	143	67	8.54	59	112	274	3.5	146	2.24	4.24	3.5	67.8	7.369	51.4	55.4	27.2	0.29	191.0344828	20	10	37.8	34.5	6.89	0	26.2	0	394849	1930	1	0	1	75
407	40	20	800	1	65	65	1.72	21.97133586	40	175	40	75	50	7.18	87.7	134	220	3.4	145	1.99	7.3	6.5	77.4	7.311	52.5	32.3	50.9	0.21	153.8095238	73	46	29.2	13.9	378.99	0	324.57	1	447083	307	1	0	1	75
345	0	0	0	0	77	42	1.56	17.25838264	36.8	116	28	145	87	7.07	71.3	115	263	3.9	144	2.3	6.38	7.7	107.9	7.395	45.8	113.1	0	0.29	390	16	12	37.5	17.6	58.92	0	49.4	0	468437	1443	1	0	1	75
1166	0	0	0	0	74	44.5	1.55	18.52237253	36.3	100	22	102	60	11.5	69.4	104	555	4.99	101.1	2.55	6	3.6	31	7.401	47.5	75.9	11.8	0.21	361.4285714	25	13	40.27	27.9	36	0	68.3	0	163465	1001	1	0	1	75
850	0	0	0	1	78	51	1.64	18.96192742	36.9	102	26	157	88	11.1	76.9	108	207	3.9	139	2.3	6.2	4.1	82.1	7.42	35.9	87.1	14.1	0.29	300.3448276	20	17	37.9	24.5	196.02	0	34.9	0	312173	2108	1	0	1	75
1194	0	0	0	0	70	45	1.53	19.22337562	36.8	100	22	130	86	6.27	62.1	83	309	3.2	133	2.07	8.4	1.9	54.6	7.373	48.6	152.5	0	0.45	338.8888889	23	16	36.1	19.6	130.06	0	19	0	100978	1667	1	0	1	75
819	0	0	0	0	78	38	1.5	16.88888889	36.8	92	22	133	81	7.13	79.6	126	181	3.9	150	2.27	8.25	3	37.7	7.322	66.5	133.9	0	0.37	361.8918919	32	21	55.3	37.5	2.87	0	27.2	0	325449	1345	1	0	1	75
187	30	40	1200	1	62	51	1.65	18.73278237	37	79	20	115	75	5.76	56.7	129	155	3.9	154	1.98	4.86	4.3	53.5	7.311	47	96	0	0.29	331.0344828	23	15	40.25	25.7	1.31	0	42.2	0	496360	2545	1	0	1	75
1172	0	0	0	0	74	44.5	1.55	18.52237253	37	118	20	142	86	11.49	83	116	476	4	140	2.34	5.48	2.6	42.3	7.415	45.8	91.6	0	0.29	315.862069	14	8	37.7	27.6	27.46	0	86.5	0	163465	1001	1	0	1	75
545	20	30	600	1	70	53	1.64	19.70553242	36.8	120	24	184	94	10.21	70.5	132	106	4.8	141	2.28	5.67	4.3	75.2	7.246	73.9	88	0	0.29	303.4482759	24	12	40.87	26.1	2.72	0	12.3	0	420205	551	1	0	1	74
110	40	40	1600	1	89	47	1.57	19.06771066	37	100	20	135	84	6.21	82.2	120	98	4	140	2.55	6.6	5	81.2	7.367	39.6	70.9	26.6	0.29	244.4827586	16	7	39.1	23.2	92.25	0	35.8	0	504758	43	1	0	1	74
733	50	20	1000	0	77	52	1.58	20.82999519	37	100	28	133	97	21.76	76.5	143	269	3.8	148	2.2	7.82	6.2	64.2	7.295	60.2	115.2	0	0.29	397.2413793	16	17	38.9	21.4	0.6	0	54.2	0	359439	1956	1	0	1	74
195	0	0	0	1	82	60	1.66	21.77	36.9	80	22	140	94	5.22	51	95	276	3.91	125	1.79	4.98	2.47	74	7.33	34.5	132	231	0.51	231	18	13	25.5	27.3	5.5	0	722.3	1	114897	2	1	1	1	74
210	0	0	0	0	63	42	1.54	17.70956316	37	144	26	157	92	29.27	85.4	146	411	3.9	156	2.61	11.65	11.3	84.2	7.376	41	91.4	3.4	0.29	315.1724138	17	18	43	25.5	3.77	0	30.3	0	489552	1554	1	0	1	74
448	40	30	1200	1	68	66	1.71	22.5710475	37.2	90	22	149	91	3.87	75.9	146	151	4.2	147	2.2	5.9	5.1	48	7.397	52.5	65	17.4	0.29	224.137931	20	25	43.37	21.6	8.65	0	56.3	0	440616	3025	1	0	1	74
132	0	0	0	0	73	34	1.52	14.71606648	36.8	82	24	125	58	7.71	83	144	109	5.1	141	2.19	10.04	12.4	94.9	7.272	65.3	114.2	0	0.29	393.7931034	24	20	31.6	20.1	42.3	0	1017.9	0	503454	735	1	0	1	74
680	30	40	1200	1	83	62	1.65	22.77318641	37	160	24	123	86	4.48	75.1	133	80	2.8	151.4	1.8	5.46	3.8	55.8	7.533	47.4	48.1	40.9	0.21	229.047619	33	15	30.2	19.4	17.3	0	782.4	0	375297	7	1	0	1	74
637	20	20	400	0	76	42	1.55	17.48	36.6	120	34	178	102	21.8	90.9	106	322	4.11	135	2.2	7.74	4.19	39	7.38	73.1	63	138	0.41	154	12	9	29.2	26.9	43.8	0	221.66	0	131186	11	1	1	1	74
153	0	0	0	1	76	61	1.645	22.54228989	39.5	102	24	129	55	6.73	70.8	141	253	3.5	143	2.28	5.42	3.4	96.6	7.401	39.5	97	0	0.29	334.4827586	28	11	45.8	25	59.04	0	33.5	0	501012	2899	0	0	1	74
845	70	4	280	1	81	54.5	1.68	19.30980726	36.9	84	24	125	70	5.88	68.9	134	249	4.9	131	2.11	5.71	6.3	95.1	7.312	45.4	103.1	0	0.29	355.5172414	25	12	43.5	22.6	28.82	0	53.9	0	316561	1737	1	0	1	74
54	0	0	0	1	76	60	1.66	21.77384236	36.8	121	22	145	88	14.26	85.1	155	293	4.1	133	2.66	8.29	3.7	77.5	7.372	42.7	88.1	6.1	0.29	303.7931034	23	9	47.5	23.5	144.94	0	11.2	0	511207	1777	1	0	1	73
934	60	3	180	0	83	49	1.54	20.66115702	37	77	20	123	86	5.83	82.2	139	173	4.8	147	2.32	6.17	4.9	87.1	7.32	61.2	99	0	0.33	300	33	23	32.8	18.4	1.5	0	541.9	0	281596	982	1	0	1	73
984	23	20	460	1	73	57	1.74	18.8267935	37	92	20	146	85	2.19	61.5	100	118	3.5	144	2.46	7.08	9.7	67.1	7.343	51.6	137.6	0	0.37	371.8918919	31	19	33.4	26	147.01	0	96.9	0	250343	2737	1	0	1	73
587	60	20	1200	1	84	41	1.58	16.42365006	36.8	120	24	112	60	15.11	86.4	149	196	4.3	144	2.41	9.47	4.1	90	7.264	63.8	72	0	0.21	342.8571429	36	45	35.5	24.3	182.46	0	53.8	0	409970	1386	1	0	1	73
550	40	20	800	1	61	49	1.62	18.67093431	37	118	24	143	93	10.9	84	151	326	3.9	148	2.24	6	2.5	76.9	7.366	49.1	57	30.1	0.29	196.5517241	19	14	41.9	17.3	4.07	0	21.2	0	417668	3366	0	0	1	73
108	60	40	2400	0	76	43	1.52	18.61149584	38	102	26	130	67	9.84	81.6	122	199	4.9	142	2.43	8.86	3.8	79.1	7.269	62.8	75.7	0	0.29	261.0344828	11	7	41.3	25.7	145.55	0	121	0	505079	48	1	0	1	73
739	0	0	0	1	63	55	1.6	21.48	36.3	74	20	122	82	5.6	41.9	149	145	3.59	137	2.38	20.94	7.14	69.7	7.41	37	79	103	0.33	239	23	25	40.4	29.1	1.2	0	242.34	0	194216	1209	1	1	1	73
220	0	0	0	0	60	31	1.49	13.96333498	37	82	20	105	60	12.77	78.9	119	333	3.4	142	2.47	5.57	5.6	80.5	7.352	43.5	78	15.2	0.29	268.9655172	22	11	33.99	21.8	25.4	0	45.21	0	487978	3179	0	0	1	73
234	0	0	0	0	65	38	1.52	16.44736842	36.9	100	20	110	78	16.97	90.4	145	192	3.1	139	2.37	6.32	5.4	117.2	7.285	51.9	51.2	32	0.21	243.8095238	47	19	40.5	32.1	290.9	0	526.1	0	483039	1170	1	0	1	73
1020	0	0	0	1	78	46	1.6	17.96875	36.8	90	22	124	78	6.55	66.1	105	289	4.2	132	2.14	4.3	4.3	50	7.445	3.47	135.7	0	0.29	467.9310345	18	11	34.71	15.8	85.63	0	89.38	0	231957	3374	0	0	1	73
465	40	30	1200	1	80	51	1.62	19.43301326	36.8	102	24	171	98	5.06	66.9	171	111	4.7	139	2.22	5.96	8.5	169.5	7.352	59.9	60.6	14.1	0.29	208.9655172	44	21	36.7	25.9	30.33	0	130.6	0	438333	358	1	0	1	73
55	60	13	780	0	73	35	1.54	14.7579693	36.8	100	20	103	61	9.89	81.1	147	237	3.9	143	2.34	4.43	4.2	76.6	7.35	48.9	71.3	14.9	0.29	245.862069	32	20	43.2	20.1	3.48	0	33.1	0	511000	256	1	0	1	73
1074	30	10	300	1	81	53	1.64	19.70553242	37	80	22	139	80	15.32	89.9	134	208	4.4	145	2.18	8.79	10.2	112.6	7.371	41.7	85.7	9.9	0.29	295.5172414	19	20	39.7	17.6	71.33	0	5	0	208034	1051	1	0	1	73
1151	50	15	750	1	71	51	1.68	18.06972789	37.1	95	26	145	78	4.69	62.3	134	129	4	145	2.14	7.1	5.1	68.2	7.264	78.2	81.9	0	0.29	282.4137931	35	26	37.2	24.4	3.27	0	390.46	0	173086	388	1	0	1	72
632	30	20	600	1	73	65	1.7	22.49	37.6	108	30	152	100	9.9	36.2	87	152	4.04	140	1.19	6.2	0	0	7.47	42.4	85	239	0.33	258	16	5	26.7	23	189.8	0	0	0	195007	12	1	1	1	72
26	50	30	1500	1	78	35	1.6	13.671875	36.6	130	24	115	68	11.27	88.6	120	229	3.5	137	2.41	4.82	5.6	64.2	7.408	42.6	114.5	0	0.29	394.8275862	35	28	34.5	18.8	79.99	0	39.5	0	514731	1789	1	0	1	72
721	0	0	0	0	67	42	1.54	17.70956316	37.1	100	24	112	78	5.15	67.6	113	176	5	140	2.54	4.24	9.8	156.8	7.321	68	45.6	23.6	0.29	157.2413793	20	24	37.9	30.2	57.91	0	81.8	0	363273	1204	1	0	1	72
999	11	10	110	1	79	51	1.64	18.96192742	36.9	90	22	114	75	5.29	73.8	111	170	5.2	136	2.26	4.84	4.9	100.9	7.222	79.8	80.8	0	0.29	278.6206897	21	25	39.6	20.8	11.34	0	62.8	0	243725	285	1	0	1	72
255	40	60	2400	1	71	37	1.62	14.0984606	36.8	84	20	116	72	5.22	60.5	122	205	4.3	128	2.46	7.49	4.7	88.8	7.284	55.5	143.5	0	0.41	350	27	14	40.1	27.1	1.32	0	28.8	0	479614	3260	0	0	1	72
685	20	30	600	1	62	73	1.64	27.14158239	36.8	84	24	101	67	6	50.1	183	128	4.1	146	2.14	7.4	3.8	82.6	7.243	92.5	71.9	0	0.29	247.9310345	18	7	41.1	18.7	2.7	0	253.6	0	372350	3331	0	0	1	72
1037	0	0	0	0	84	45	1.54	18.97453196	37.6	90	22	117	81	3.48	71	97	115	3.7	132	2.07	4.7	4.5	35.3	7.366	42.9	55	38.6	0.29	189.6551724	30	16	42.2	25.5	35.21	0	232.3	0	228883	2861	0	0	1	71
517	35	30	1050	1	56	48	1.72	16.22498648	36.8	126	24	122	82	9.03	61.5	136	229	4.3	145	2.16	5.73	3.1	97.9	7.296	94.5	48	0	0.29	165.5172414	26	24	43.99	26.6	83.8	0	258.1	0	429038	1335	1	0	1	71
191	40	20	800	1	57	46.5	1.63	17.50159961	36.8	84	20	118	70	8.71	61.8	124	345	4.9	139	2.78	5	5.7	72	7.374	46.2	95.3	0	0.29	328.6206897	21	12	36.8	30.5	43.81	0	423.7	0	495784	68	1	0	1	71
548	0	0	0	1	76	54	1.65	19.83	36.3	79	23	130	70	10.4	86	143	292	3.78	124	2.22	5.91	3.54	50	7.48	33	64	166	0.29	221	59	72	34.9	22.6	200	0	559.75	0	171913	855	1	1	1	71
419	30	20	600	1	52	34	1.63	12.79686853	36.8	116	34	118	75	13.37	92	146	363	4.4	137	2.35	6.27	3.5	74.8	7.353	34.3	75	27.1	0.29	258.6206897	24	16	49.03	26.5	61.61	0	124.1	0	445612	2662	0	0	1	71
477	40	10	400	1	81	52	1.71	17.78324955	37	98	24	130	78	7.25	79.1	117	203	3.8	142	2.2	6.6	5.5	112.3	7.349	44.7	64.4	67.2	0.29	222.0689655	30	37	44.1	20.8	147.61	0	125.9	0	436489	3534	0	0	1	71
633	20	4	80	0	88	41	1.51	17.98166747	37.2	115	24	112	78	4.56	77	133	219	4.5	142	2.49	7.08	4.9	78	7.299	54	109.6	0	0.29	377.9310345	17	9	38.2	27.8	21.54	0	59.3	0	388642	930	1	0	1	71
1112	0	0	0	0	89	45	1.56	18.49112426	37	92	24	133	87	4.77	69.9	108	211	3.6	142	2.37	4.91	9.9	81	7.428	31	83	25	0.33	251.5151515	28	11	32	27.3	12.64	0	89	0	197784	125	1	0	1	71
933	60	20	1200	1	73	51	1.62	19.43301326	36.2	136	32	162	89	17.04	84.7	140	262	4.9	147	2.34	13.79	5.8	69.6	7.167	103.3	102.7	0	0.33	311.2121212	63	90	36.82	16.4	53.81	0	73.4	1	281759	324	1	0	1	71
84	0	0	0	0	61	52	1.54	21.92612582	38.6	110	24	112	85	16.88	83.5	125	278	3.9	143	2.19	8.96	6.9	68.5	7.422	38.9	114.8	0	0.29	395.862069	22	12	39.9	25.7	114.37	0	5.2	0	508053	2957	0	0	1	71
206	20	25	500	1	52	66	1.62	25.1486054	36.8	122	26	135	84	24.63	71.1	148	263	3.8	145	2.19	5.26	7.8	76.2	7.327	54.8	86.5	0	0.29	298.2758621	26	67	34.9	21.1	146.3	0	17.2	0	491915	2804	1	0	1	70
985	0	0	0	0	77	43	1.56	17.66929652	37.8	90	20	113	80	5.55	73.9	146	211	4	140	2.28	10.59	7.9	185.5	7.354	42.6	60.3	34.6	0.29	207.9310345	103	83	40.1	17.6	22.67	0	120.8	0	250132	2460	1	0	1	70
549	40	20	800	1	61	68	1.62	25.91068435	36.8	102	26	151	105	10.2	79.6	140	291	4.5	147	2.28	7.7	3.5	65.8	7.33	58.2	126.8	0	0.29	437.2413793	14	15	38.2	15.7	15.85	0	12.91	0	417668	3366	0	0	1	70
768	45	20	900	1	63	67	1.71	22.91303307	37	90	24	98	72	12.54	66.1	137	259	3.7	145	2.4	4.72	5	73.8	7.398	48.5	90.3	0	0.29	311.3793103	20	11	39.2	22.3	78.19	0	2.3	0	347064	3544	0	0	1	70
659	0	0	0	1	71	51	1.68	18.07	36.5	120	20	154	98	7.8	62.3	98	271	3.51	129	1.85	9.07	3.37	38	0	0	0	0	0	0	22	13	29.1	39.2	60	0	9581.6	0	197586	89	1	1	1	70
1128	1	20	20	0	76	42	1.53	17.94181725	36.2	86	20	130	81	6.42	88.1	130	166	3.62	102	2.18	6.3	6.36	73.5	7.382	41.85	65.78	25.28	0.29	226.8275862	41	52	41.23	23	157.23	0	25.23	0	188399	2954	1	0	1	70
74	0	0	0	1	66	57	1.64	21.19274242	37	86	24	138	92	11.01	73.3	124	449	4.1	131	2.12	4.96	4.5	81.5	7.353	49	90.5	0	0.29	312.0689655	19	18	48.1	28	2.03	0	13.9	0	508917	1230	1	0	1	70
177	30	10	300	0	71	43	1.52	18.61149584	37.2	118	28	145	64	3.92	81.7	143	222	4.6	111	2.31	10.29	3.7	80.8	7.376	46.3	108.5	0	0.29	374.137931	38	26	38.1	21.3	2.29	0	97.7	0	498197	65	1	0	1	70
518	35	30	1050	1	56	48	1.72	16.22498648	36.7	120	24	108	74	13.73	77.2	138	199	4.6	142	2.43	5.57	2.4	49.7	7.299	81.1	57.8	2.8	0.29	199.3103448	16	12	37.7	27.3	72.32	0	24.5	0	429038	1335	1	0	1	70
228	20	60	1200	1	69	62	1.62	23.62444749	37.2	92	20	135	75	9.96	72.4	134	396	3.7	136	2.22	14.22	6.6	59	7.403	43.4	54.9	36.7	0.21	261.4285714	21	33	31.1	22.4	122.96	0	39	0	484533	211	1	0	1	70
744	30	20	600	1	82	47	1.64	17.47471743	37.6	102	22	143	71	12.9	82.3	106	185	5	138	2.45	5.86	5.4	76.5	7.325	58.4	92.8	0	0.29	320	25	15	38.6	22.2	85.42	0	52.6	0	354659	786	1	0	1	69
298	50	30	1500	1	65	54	1.63	20.32443826	36.5	88	22	166	103	7.54	42.8	137	258	4.4	145	2.46	5.3	5.4	79.4	7.353	43.1	97.9	0	0.29	337.5862069	31	13	41.6	27.4	1.53	0	27.9	0	474981	3311	0	0	1	69
282	40	30	1200	1	84	56	1.71	19.15119182	36.7	86	26	105	60	11.08	84.8	103	271	4.3	146	2.13	4.51	3.9	71.6	7.234	88.8	94.7	0	0.29	326.5517241	16	5	29.4	34.3	76.38	0	124.1	0	476267	306	1	0	1	69
113	40	20	600	1	72	51	1.58	20.43	36.3	86	20	150	82	6.57	45.3	154	297	3.8	136	2.42	6.34	3.21	72	7.44	36.3	64	41	0.21	305	18	13	39	26.8	3.7	0	244.16	0	151290	589	0	1	1	69
1069	0	0	0	0	75	35	1.62	13.33638165	37.8	90	22	95	65	10.82	75.2	127	379	4.7	142	2.22	5.16	4.2	63.7	7.39	43.2	129.6	0	0.41	316.097561	18	9	36.75	27.4	14.07	0	65.4	0	210348	956	1	0	1	69
415	30	20	600	1	52	34	1.63	12.79686853	36.8	95	20	124	84	15.29	81.1	151	304	4.2	144	2.43	5.2	2.9	78.4	7.378	34.3	63.4	41.6	0.41	154.6341463	29	17	44.5	22.3	0.6	0	139.9	0	445612	2662	0	0	1	69
1207	0	0	0	0	56	45	1.56	18.49112426	36.5	90	20	137	77	10.9	84.9	107	303	4.5	147	2.11	7	11	102.3	7.313	55.4	88.9	0	0.41	216.8292683	25	45	32.4	26.3	58.5	0	23.5	2	82759	3200	0	0	1	69
605	45	10	450	1	77	51	1.63	19.1953028	36.8	100	20	121	80	5.88	86	137	153	4.1	132	2.33	11.97	5.6	93.8	7.383	43.8	103.8	0	0.29	357.9310345	49	62	36.8	16.7	84.32	0	2.3	0	401931	1162	1	0	1	69
878	15	20	300	1	85	55	1.65	20.2020202	38.9	140	24	145	90	11.58	88.6	132	216	4	130	2.48	5.81	6.3	97.4	7.379	39.8	54.3	42	0.29	187.2413793	27	6	40.7	31.5	27.18	0	54.21	0	303830	498	1	0	1	69
759	0	0	0	1	79	53	1.69	18.55677322	37	82	20	118	75	4.86	75.1	137	106	4.06	141.5	2.07	4.53	5.7	71.4	7.368	46.8	82.3	0	0.21	391.9047619	17	6	38.52	19	0.92	0	38.1	0	350517	2756	1	0	1	69
40	30	20	600	1	72	57	1.69	19.95728441	37	106	24	142	89	18.23	92.1	133	463	3.6	140	2.47	10.68	5.4	85.9	7.343	50.6	65.2	19.6	0.29	224.8275862	27	49	40.35	25.3	67.29	0	30.7	0	513720	2901	0	0	1	69
808	35	33	1155	1	70	52	1.57	21.09619051	36	136	25	155	85	14	83.1	101	425	4.91	144	2.21	6.8	9.8	77.8	7.32	57	96.1	0	0.29	331.3793103	35	23	34.81	20.4	108.41	0	34.6	0	327840	556	1	0	1	69
1124	10	10	100	1	83	52	1.64	19.33372992	37.5	105	22	125	65	12.42	61.3	83	80	4.4	136	2	10.26	9	153.3	7.305	60.4	94.3	0	0.29	325.1724138	58	14	29.54	44.1	60.54	1	140.1	0	190583	238	1	0	1	69
1092	0	0	0	0	67	32.5	1.52	14.06682825	39.5	95	24	96	61	29.69	66	115	261	4.1	143	2.3	9.3	4.6	46.6	7.422	36.3	58.3	43.4	0.29	201.0344828	11	11	31	17.4	392.39	0	38.59	0	205083	12	1	0	1	68
1024	0	0	0	1	79	46	1.6	17.96875	37	80	20	130	69	4.95	56.7	102	288	3.6	136.3	2.15	4.51	4.8	61	7.339	49.5	44.9	4.16	0.29	154.8275862	19	6	38.56	17.6	1.51	0	51	0	231957	3374	0	0	1	68
195	0	0	0	0	61	62	1.54	26.14268848	36.8	90	24	113	85	9.74	73.5	113	232	3.9	144	2.27	5.68	3.5	67.1	7.357	54.5	122.3	0	0.41	298.2926829	32	14	42	28.8	46.62	0	14.3	0	494622	1072	1	0	1	68
304	10	5	50	0	86	52	1.52	22.51	86	130	26	158	110	8	81	137	135	4.59	145	2.48	7.99	18.12	172	7.3	63	187	185	0.33	567	61	22	44.1	22.7	11.6	0	14196.5	0	194270	170	1	1	1	68
158	20	20	400	1	66	41.5	1.61	16.01018479	39.2	104	22	131	80	12.88	87.1	133	194	4.2	134	2.19	7.11	4.6	80.1	7.427	46.9	63	28.4	0.29	217.2413793	22	12	41.26	25.8	216.52	0	186.5	0	500433	3	1	0	1	68
102	50	20	1000	1	75	52	1.61	20.06095444	36.8	120	22	126	75	10.25	63.6	138	329	3.9	145	2.56	6.82	4.8	118.8	7.378	46.6	62.5	26.9	0.21	297.6190476	29	50	41.5	22.7	137.71	0	19.6	0	505610	1094	1	0	1	68
190	0	0	0	1	77	53	1.62	20.19509221	37	110	24	161	80	7.88	89.7	109	72	4.2	143	2.13	8.43	3.8	98.2	7.262	79.8	57.1	85	0.29	196.8965517	36	29	29.87	19.3	27.82	0	1108.5	0	496009	14	1	0	1	68
263	20	10	200	1	80	51	1.67	18.28677973	37.2	100	22	112	69	11.7	85.2	120	297	4.7	122	1.9	6.2	4.1	51.4	7.381	45.1	90	0.6	0.29	310.3448276	32	15	46.31	23.4	24.45	0	45.2	0	477852	228	1	0	1	68
1025	0	0	0	1	78	45	1.6	17.578125	36.9	90	22	157	92	4.19	53.3	99	268	3.7	135	2.15	5.49	4.1	47.3	7.377	42.2	136.9	0	0.41	333.902439	21	11	37.9	20.2	2.37	0	41	0	231957	3374	0	0	1	68
570	10	25	250	1	72	50	1.62	19.05197378	36.8	85	24	147	90	6.06	52.1	147	126	4.4	143	2.15	6	8.6	64.2	7.345	52.6	113.7	3.1	0.29	392.0689655	36	25	29	28.2	27.9	0	24.5	0	413595	452	1	0	1	68
1052	0	0	0	0	79	44	1.57	17.85062274	39.2	105	22	133	76	15.79	88.8	159	151	4.6	137	2.46	12.14	3	90.4	7.344	44	78.3	15.4	0.21	372.8571429	21	17	43.6	22.7	177.21	0	57.7	0	217118	244	1	0	1	68
990	40	20	800	1	75	52	1.63	19.57168128	37	84	28	121	72	9.29	80.2	165	119	3.8	136	2.23	4.55	8	101.2	7.386	62	98.3	0	0.29	338.9655172	17	24	38.6	23.7	186.81	0	23	0	246052	890	1	0	1	68
1013	0	0	0	1	79	47	1.57	19.06771066	37.1	98	20	133	83	4.59	54.8	110	298	3.5	127	2.31	5.53	4.6	51.3	7.422	36.6	127.1	0	0.29	438.2758621	26	10	42.4	20.7	1.09	0	22.9	0	231957	3374	0	0	1	67
778	0	0	0	0	78	38	1.49	17.11634611	36.7	106	22	145	94	9.66	74.5	146	349	4.1	143	2.49	6.79	5.4	70.2	7.403	36.2	69.4	34.1	0.29	239.3103448	13	14	36.6	19.5	1.11	0	91.5	0	341053	3014	0	0	1	67
660	60	30	1800	1	79	46	1.59	18.19548277	36.5	100	22	133	84	20.43	90.2	138	296	4.1	142	2.26	9.55	4.7	76.1	7.353	53.9	67.4	14.9	0.29	232.4137931	33	37	36.3	21.2	151.5	0	21.6	0	385442	496	1	0	1	67
313	60	20	1200	0	87	50	1.5	22.22	37.4	130	30	148	90	33.6	94.3	109	174	3.89	136	1.08	11	10.56	48	7.39	43.8	59	275	0.33	179	0	0	0	0	200	0	0	0	141878	10	1	1	1	67
1175	0	0	0	0	72	50	1.57	20.28479857	37.1	120	20	142	86	11.49	83	116	476	4	140	2.34	5.48	2.6	42.3	7.413	45.8	91.6	0	0.29	315.862069	14	8	37.7	27.6	27.46	0	86.5	0	163465	1001	1	0	1	67
363	0	0	0	1	87	50	1.7	17.3	37.8	105	22	148	78	7.17	77.2	124	173	3.36	135	2.07	24.99	9.5	67	0	0	0	0	0	0	15	13	37.9	28.9	121.8	0	1527.34	1	243449	4	1	1	1	67
602	0	0	0	0	56	45	1.5	20	38.9	96	22	135	84	7.82	86.5	136	214	3	147	2.21	5.6	2.4	77.5	7.411	45.7	55.8	34.8	0.29	192.4137931	32	16	27.8	26.4	61.51	0	202.35	0	402460	3368	0	0	1	67
869	0	0	0	1	76	48	1.67	17.21108681	37	124	24	143	81	5.94	74.4	133	270	4.4	140	2.14	5.3	2.3	81	7.353	52.5	53.7	29.3	0.29	185.1724138	16	12	32.65	29.5	48.65	0	65.4	0	306496	765	1	0	1	67
659	56	20	1120	0	75	43	1.56	17.66929652	36.8	85	22	121	78	6.91	67.9	137	109	4.8	158	2.2	5.94	5.8	83.7	7.211	84.4	85.2	0	0.29	293.7931034	32	25	37.8	20.2	0.74	0	24.7	0	385947	749	1	0	1	67
268	70	7	490	1	87	60	1.7	20.76	36.1	84	20	136	98	16.7	87.2	88	135	3.23	135	2.09	9	7.7	104	7.41	30	79	0	0.33	239	0	0	0	0	0	0	7135.6	0	147464	3	1	1	1	66
511	35	30	1050	1	57	48	1.72	16.22498648	36.8	112	38	110	78	9.43	58.2	137	238	4.3	147	2.08	5.5	4.3	81.4	7.299	79.2	48.4	2.8	0.29	166.8965517	16	9	29.1	28.6	24.94	0	141.9	0	429038	1335	1	0	1	66
725	60	20	1200	0	84	45	1.5	20	36.8	60	24	94	64	11.56	69.6	145	211	3.5	142	2.48	5.8	4.8	114.8	7.33	56	53.3	26.7	0.21	253.8095238	60	19	36.9	18.5	150.19	0	1279.9	0	362614	196	1	0	1	66
342	0	0	0	0	77	42	1.56	17.25838264	36.8	102	24	126	81	12.88	76.7	111	235	3.6	136	2.36	14.5	4.1	76.9	7.466	35.4	116.2	0	0.29	400.6896552	20	15	37	22.9	281.59	0	101.2	0	468437	1443	1	0	1	66
1022	0	0	0	1	78	45	1.6	17.578125	36.8	90	20	137	73	3.42	59.6	77	291	3.7	134	2.09	4.9	4	40.1	7.454	31.4	128.8	0	0.29	444.137931	24	10	38.38	17.4	1.71	0	87.8	0	231957	3374	0	0	1	66
1081	30	15	450	1	71	35	1.61	13.50256549	37	105	22	131	70	5.47	76.3	106	234	3.5	147	2.13	8.33	4.8	60	7.338	53.4	128.9	0	0.33	390.6060606	29	13	32.86	23	8.43	0	106.3	0	205941	1084	1	0	1	66
420	0	0	0	0	67	41	1.58	16.42365006	37.2	100	26	124	62	24.89	88.2	159	182	3.3	148	2.35	6.19	4.1	67.8	7.239	93.8	75	0	0.29	258.6206897	32	24	39.31	23.3	87.29	0	275.3	0	444642	1154	1	0	1	66
997	35	30	1050	1	53	65	1.65	23.87511478	36.9	95	26	132	78	12.63	90.5	124	304	3.8	142	2.44	9.28	6.2	102.9	7.418	36.4	107.3	0	0.29	370	16	12	40.48	17.8	0.64	0	31.8	0	245168	3250	0	0	1	66
317	30	20	600	1	74	62	1.78	19.56823633	36.5	85	22	124	47	10.4	80.3	130	320	4.4	150	2.31	9	4	60.5	7.326	67.8	54	12.7	0.29	186.2068966	32	24	33.56	25.2	14.66	0	101.41	0	470791	877	1	0	1	66
692	20	30	600	1	67	73	1.77	23.30109483	36.5	117	26	131	77	6.02	61.6	195	100	4.9	148	2.27	7.1	3.9	78.4	7.215	125.9	67.5	0	0.21	321.4285714	21	9	38.69	20.9	68.94	0	150.2	1	372350	3331	0	0	1	66
30	50	30	1500	1	78	35	1.6	13.671875	36.3	118	22	100	61	13.46	85.5	115	510	4.1	115	2.3	5.94	6	66.4	7.395	41.3	81.9	13.3	0.29	282.4137931	24	15	32	25	25.27	0	21.1	0	514731	1789	1	0	1	66
789	55	20	1100	0	74	28	1.52	12.11911357	36.4	104	24	120	78	13	84.9	127	428	3.3	143	2.22	16.2	4.6	79.7	7.432	47.8	55.5	0	0.29	191.3793103	19	10	37.3	23.2	55.57	0	57.5	0	337933	692	1	0	1	66
259	40	20	800	1	78	51	1.65	18.73278237	36.8	102	22	139	90	13.4	96.4	157	270	4.3	150	2.17	7.1	5.9	76.6	7.448	44.5	77.4	14.4	0.29	266.8965517	19	10	39.35	16.6	20.79	0	41.2	0	479155	1010	1	0	1	65
211	0	0	0	0	63	42	1.54	17.70956316	37	100	28	140	89	9.61	73	136	288	3	147	2.69	8.51	2.6	60.1	7.376	41	91.4	3.4	0.29	315.1724138	19	14	41.5	23.9	3.62	0	13.1	0	489552	1554	1	0	1	65
996	35	30	1050	1	54	65	1.65	23.87511478	38.7	102	22	136	86	3.73	76.6	157	162	3.6	130	2	5.2	4.9	95.8	7.451	31.1	54.2	52.2	0.29	186.8965517	317	165	45.94	20.3	52.71	0	27.5	0	245168	3250	0	0	1	65
611	50	20	1000	0	78	46	1.5	20.44	36.4	78	20	124	90	4.97	77.1	112	221	3.75	142	2.07	6.05	7.47	45	7.4	33.9	100	64	0.29	290	31	31	40.2	20.5	2.4	0	14154.43	0	119705	29	1	1	1	65
286	50	21	600	1	87	60	1.65	22.04	36.2	68	24	132	72	6.9	74.6	105	255	3.82	140	2.16	8.35	9.95	164	7.37	53.6	95	0	0.33	287	26	9	40.9	36.4	5.2	0	4275.97	0	133814	4	1	1	1	65
594	30	40	1200	1	75	50	1.65	18.36547291	37.4	96	22	145	93	8.74	84.8	128	160	4	150	2.07	6.09	4.8	56	7.326	62.4	71.7	0	0.29	247.2413793	17	8	35.02	17	98.73	0	30.7	0	406120	1419	1	0	1	65
844	0	0	0	0	59	38	1.53	16.23307275	36.4	91	20	142	83	12.96	61.8	148	186	4.1	143	2.49	3.7	15.6	101.7	7.347	43.3	74.7	18	0.29	257.5862069	21	12	37.5	20.9	34.76	0	38	0	317444	1912	1	0	1	65
645	0	0	0	0	96	31	1.55	12.90322581	36.8	106	28	139	94	8.21	83.8	130	157	3.9	150	2.24	7.7	22.31	119.2	7.222	83.6	43.7	5	0.29	150.6896552	16	14	32.75	22	207.55	0	8547.47	0	387370	1351	1	0	1	65
771	50	20	1000	1	77	50	1.62	19.05197378	37	102	24	117	76	10.48	82.3	138	151	4.3	144	2.5	5.71	5.7	57.2	7.34	57.3	110.1	0	0.29	379.6551724	29	13	39.96	20.3	1.82	0	31	0	345548	2770	1	0	1	65
135	50	20	1000	1	81	51	1.62	19.43301326	37	120	36	116	78	24.77	77.2	162	309	4.7	134	2.26	8.22	7	80.5	7.235	60.2	81.5	0	0.33	246.969697	54	38	36.6	26.2	51.34	0	130.4	1	503237	2	1	0	1	65
798	0	0	0	1	75	65	1.64	24.1671624	38.5	84	20	126	89	7.34	76.3	126	242	3.4	127	2.19	13.3	3.4	98.1	7.345	43.6	97.1	0	0.29	334.8275862	33	16	41.29	20.2	82.59	0	5	0	328670	2911	0	0	1	64
964	30	40	1200	1	66	47	1.63	17.68978885	36.7	96	20	115	69	11.21	67.2	138	214	4.06	144	2.12	4.8	4	68.1	7.328	42.9	111.2	0	0.29	383.4482759	36	39	40.6	24.4	91.36	0	62.3	0	265076	2902	0	0	1	64
772	0	0	0	0	59	52.5	1.56	21.5729783	39.3	92	20	129	68	15.33	85.4	132	403	4	143	2.44	8.53	5	79.5	7.386	43	73.9	21.7	0.29	254.8275862	26	16	39.8	25.2	16.02	0	35.6	0	345282	2261	1	0	1	64
333	0	0	0	1	83	51	1.7	17.65	36.6	72	20	172	103	8.4	62.4	132	237	3.8	139	2.35	9.1	8.3	136	7.47	26	71	117	0.33	215	25	30	38.8	22.3	40.7	0	177.63	0	186185	6	1	1	1	64
248	40	10	400	1	73	52	1.56	21.36752137	36.9	98	22	131	80	9.72	75.7	132	199	3.5	136	2.36	8.68	4.6	50.1	7.374	41.7	94.6	0	0.29	326.2068966	50	64	45.1	29.4	55.39	0	21	0	480988	3245	0	0	1	64
446	20	20	400	1	73	58	1.72	19.605192	36.2	92	22	112	56	4.34	55.3	50	227	3.9	140	2.15	5.9	8.4	94.3	7.425	35.1	55.9	68.3	0.21	266.1904762	31	29	34	27.5	0.4	0	364.27	0	440672	2522	1	0	1	64
456	30	15	450	1	65	61	1.63	22.95908766	36.9	98	22	139	86	12	81.2	128	333	3.9	134	2.39	6.8	5.8	70.4	7.38	65	102.7	0	0.29	354.137931	47	28	39.24	23.4	27.6	0	53.8	0	439057	792	1	0	1	64
725	0	0	0	1	66	50	1.68	17.72	36.3	80	24	110	76	14	87.2	121	242	4.72	134	1.16	7.88	6.64	37	7.27	84.8	113	158	0.33	342	33	29	36.4	19.6	18.8	0	2802.77	0	171941	49	1	1	1	64
1030	0	0	0	1	78	45	1.6	17.578125	36.8	102	22	142	80	9.64	71.7	86	282	3.8	136	2.09	5.04	5.5	71.8	7.361	20.3	90	10.4	0.29	310.3448276	20	10	38.01	17.2	76.19	0	34.9	0	231957	3374	0	0	1	64
454	0	0	0	0	71	32	1.51	14.03447217	37.2	84	20	150	95	5.28	73.3	132	169	3.13	143.2	2.25	4.58	4.85	53.9	7.303	83	67.1	0	0.29	231.3793103	22	6	43.58	26.3	5.25	0	147.1	0	439241	587	1	0	1	64
262	30	10	300	1	71	62	1.67	22.23098713	37	104	22	124	78	29.24	70	158	236	4.4	140	2.13	6.6	6.6	88	7.367	51	57.5	37.5	0.21	273.8095238	21	15	42.54	21.8	166.22	0	5.1	0	478364	2498	1	0	1	64
733	0	0	0	1	68	60	1.7	20.76	39.5	116	30	128	66	0.72	34.1	76	94	5.26	138	1.06	8.15	7.91	90	7.26	30.4	103	358	0.7	147	36	4	28.9	24.9	111.6	0	15000	1	127960	53	1	1	1	64
675	30	20	600	1	66	52	1.64	19.33372992	36.8	98	26	135	86	8.27	66.6	119	247	3.6	134	2.07	5.4	6.7	101.6	7.349	63.9	47.3	21.7	0.29	163.1034483	13	23	39.7	18.6	91.36	0	745.7	0	379762	3261	0	0	1	64
962	30	40	1200	1	82	49	1.63	18.44254582	37.6	86	22	140	97	22.55	84.5	152	255	4	138	2.1	4.51	11.5	72.3	7.157	100	52.3	0	0.5	104.6	42	24	35.78	14.1	32.67	1	1543.2	2	265726	14	1	0	1	64
175	0	0	0	1	61	64	1.65	23.50780533	37	92	20	189	110	5.44	69.1	138	221	4.2	139	2.25	8.45	5.3	98.5	7.348	51.8	127.5	0	0.29	439.6551724	17	15	41	27.7	1.48	0	14	0	498392	3068	0	0	1	63
447	20	20	400	1	74	58	1.72	19.605192	37	85	20	123	75	4.92	75.2	52	249	4.3	137	2.22	6.16	8.6	138.9	7.422	32.6	123.6	0	0.37	334.0540541	42	20	31.4	21.1	0.74	0	404	0	440672	2522	1	0	1	63
855	55	10	550	1	77	63	1.64	23.42355741	38.3	92	26	168	76	10.52	63.9	135	206	4.1	139	2.39	6.14	3.6	101.4	7.4	31.6	65.1	44	0.29	224.4827586	22	13	37.29	20.8	36.57	0	104.8	0	311471	278	0	0	1	63
495	0	0	0	0	59	40	1.56	16.4365549	38	130	22	138	87	5.89	72.6	156	192	3.6	144	2.72	5.43	5	58.8	7.443	34.8	97.4	7.8	0.29	335.862069	21	8	44	20.8	12.3	0	17.2	0	432756	3385	0	0	1	63
940	45	20	900	1	83	46	1.6	17.96875	37.2	130	42	152	112	7.65	48.5	158	250	3.9	151	2.44	8.41	5.4	125.2	7.042	89.4	139	0	0.37	375.6756757	21	9	37.7	25.3	16.48	0	222.3	2	273652	31	1	0	1	63
182	50	20	1000	1	85	42	1.53	17.94181725	39.6	84	22	123	65	8.57	85.6	127	174	3.7	142	2.11	6.05	9.3	93.5	7.369	51.8	114.6	0	0.29	395.1724138	38	10	39.7	20.6	78.08	0	12.4	0	497403	2144	1	0	1	63
538	48	20	960	1	69	52	1.63	19.57168128	36.8	120	24	110	78	6.24	65.9	151	126	4	146	2.1	8.47	5.8	82.5	7.233	60.4	116.6	0	0.29	402.0689655	27	38	35.88	20.2	25.28	0	2362.3	0	421733	82	1	0	1	63
1095	30	5	150	1	82	70	1.62	26.6727633	36.8	105	24	147	85	5.56	54.6	109	117	4.5	137	2.4	14.92	11.8	188.9	7.337	36.7	151.5	0	0.45	336.6666667	37	46	40.2	22.9	1.83	0	29.7	0	203346	3050	0	0	1	63
1061	0	0	0	0	63	54	1.58	21.63114885	36.6	95	24	157	101	9.01	74.3	148	291	4.1	151	2.29	10.11	3.9	86.7	7.314	65.8	93.1	0	0.33	282.1212121	18	14	40.2	26.4	45.23	0	432.5	0	212417	2042	1	0	1	63
1104	0	0	0	0	77	48	1.58	19.22768787	39.5	102	24	125	85	14.88	81.6	143	370	4.5	134	2.36	7.9	3.3	63.8	7.435	39.2	89.8	9.7	0.29	309.6551724	17	6	34.2	24.7	128.57	0	94.5	0	199215	1173	1	0	1	63
785	40	5	200	1	73	54	1.62	20.57613169	36.9	79	22	140	89	7.99	71.8	135	227	3	133	2.12	7.15	2.1	72.3	7.363	46.9	146.2	0	0.5	292.4	32	13	41.51	18.6	1.63	0	5	0	339314	1083	1	0	1	63
343	0	0	0	0	77	42	1.56	17.25838264	37	100	22	170	100	7.94	73.8	127	300	4.2	141	2.49	9.7	5.2	64	7.398	47.8	120.7	0	0.29	416.2068966	18	14	38.7	26	10.36	0	99.17	0	468437	1443	1	0	1	63
634	20	4	80	0	87	41	1.51	17.98166747	37.5	104	24	117	71	14.66	82.7	142	189	3.8	145	2.38	8.6	7.8	87	7.348	54.8	74.9	5.9	0.29	258.2758621	18	7	38.12	24.2	187.06	0	57.2	0	388642	930	1	0	1	63
355	30	20	600	1	53	51	1.62	19.43301326	36.9	118	24	139	90	10.6	59.2	170	301	3.9	140	2.53	6.36	5.9	81.7	7.212	67.1	77.9	0	0.29	268.6206897	26	24	43.7	22	1.66	0	41.23	0	467284	3413	0	0	1	62
1078	40	20	800	0	80	46	1.56	18.90203813	36.3	92	26	160	88	9.25	81.2	116	365	3.3	144	2.26	6.81	5.4	115.4	7.361	42.5	138.8	0	0.41	338.5365854	29	18	40.2	36.4	11.09	0	327.1	0	206049	1270	1	0	1	62
1071	60	20	1200	1	90	46	1.62	17.52781588	38.4	122	22	125	78	5.91	63.5	106	309	4.3	143	2.33	5.87	6	118.6	7.318	50.3	139.9	0	0.37	378.1081081	24	25	35.33	20.7	24.3	0	78.8	0	209233	408	1	0	1	62
654	60	20	1200	1	87	51	1.68	18.06972789	37.8	108	24	118	78	5.28	52.3	140	164	4.6	140	2.36	5.65	4.9	58.5	7.263	77.8	77.6	0	0.29	267.5862069	70	8	36.33	21	8.58	1	58.6	0	386382	864	1	0	1	62
693	20	30	600	1	61	58	1.64	21.56454491	37	122	28	152	107	11.75	72.9	124	192	4.6	142	2.28	11.55	4.5	106.7	7.221	60.9	52.68	0	0.29	181.6551724	21	8	40.47	23.1	299.43	0	61.5	0	372350	3331	0	0	1	62
223	0	0	0	0	58	34	1.57	13.79366303	36.8	84	20	116	73	10.94	75	123	333	4.3	143	2.42	4.88	3.3	50.7	7.363	50.5	126.1	0	0.29	434.8275862	22	10	42.54	26.5	34.44	0	19.9	0	487351	3185	0	0	1	62
821	45	10	450	0	75	33	1.54	13.91465677	38.4	102	24	138	76	13.48	83.8	126	205	4.9	141	2.39	4.47	5.8	76.6	7.31	49.4	122.6	0	0.37	331.3513514	22	9	35.8	22.8	95.42	1	11.1	0	324426	2024	1	0	1	62
23	50	30	1500	1	77	35	1.6	13.671875	36.5	120	22	100	61	13.46	85.5	100	312	4.1	115	2.3	5.94	6	66.4	7.356	46.8	82.3	0	0.29	283.7931034	24	15	30.6	25	25.27	0	21.1	0	514731	1789	1	0	1	62
399	20	40	800	1	65	70	1.72	23.66143862	39	90	22	140	88	11.2	73.2	141	234	4.5	129	2.43	6.25	4.1	111.4	7.365	41.4	87.1	10.5	0.29	300.3448276	58	88	39.7	21.4	78.69	0	21.2	0	452464	2971	1	0	1	62
264	0	0	0	0	81	70	1.61	27.00513097	36.9	82	20	145	86	7.33	72.7	115	219	3.8	145	2.27	5.9	7.1	86.6	7.421	44	84.6	7.5	0.29	291.7241379	22	9	46.31	23.4	2.24	0	86.5	0	477822	3280	0	0	1	62
1105	50	20	1000	1	81	54	1.67	19.36247266	38.5	130	22	119	83	9.91	89.6	121	369	3.8	132	2.37	8.69	6.4	107.1	7.375	38.7	82.8	14.7	0.29	285.5172414	24	11	37.9	19.6	86.55	0	86.8	0	199212	1320	1	0	1	62
307	0	0	0	0	78	33	1.49	14.86419531	37	94	22	106	65	7.08	77.1	149	211	5.1	140	2.26	6.4	11.7	82.1	7.283	65.8	94.8	0	0.29	326.8965517	15	10	33	21.1	82.98	0	690.3	0	472443	2478	1	0	1	62
543	50	30	1500	1	77	54	1.6	21.09375	36.6	130	28	123	82	12.02	80.4	146	280	4.8	147	2.58	27.99	12	148.6	7.294	25.3	112.4	0	0.29	387.5862069	20	14	42.78	24.1	24.61	0	48.5	0	420673	2413	1	0	1	62
868	35	20	700	1	70	75	1.65	27.54820937	36.5	80	20	134	87	8.24	91	177	132	4.4	143	2.17	8.69	4.6	77.8	7.341	70.8	78.8	0	0.29	271.7241379	23	25	40.3	23.4	0.97	0	36.1	0	308365	847	1	0	1	62
410	50	20	1000	1	69	41	1.61	15.817291	36.7	87	22	108	74	8.37	76.1	114	299	4.1	138	2.43	6.36	4.7	64.3	7.414	42.1	82.3	5.4	0.29	283.7931034	21	6	35.6	30	45.23	0	24.2	0	446404	2678	1	0	1	62
404	0	0	0	0	56	42	1.53	17.94181725	36.8	110	20	110	63	8.27	89.9	170	202	3.72	143.6	2.14	5.79	6.6	45.4	7.322	59.2	45.9	30.3	0.21	218.5714286	45	37	36.5	25.8	31.33	0	364.3	0	448195	1128	1	0	1	61
946	45	20	900	1	79	49	1.62	18.67093431	37	102	24	122	74	11.66	67.9	123	279	4.1	144	2.26	6.2	7.4	81.8	7.342	44.9	131.4	0	0.37	355.1351351	19	11	39	19.9	43.63	0	5	0	269351	1164	1	0	1	61
1012	0	0	0	1	83	54	1.67	19.36247266	37.7	105	22	138	64	7.57	83.6	90	288	4.1	144	2.43	6.55	8.1	105.1	7.317	45.5	123.9	0	0.37	334.8648649	16	11	39.2	20.2	62.36	0	179.6	0	231963	2038	1	0	1	61
531	0	0	0	0	73	48	1.53	20.504934	36.9	95	20	104	65	11.78	67.8	127	352	4.2	133	2.63	10.39	5.6	78.8	7.389	37.4	63.8	34.9	0.21	303.8095238	31	18	44.7	26.2	28.44	0	5	0	426088	3201	0	0	1	61
944	45	20	900	1	79	49	1.62	18.67093431	36.9	82	22	140	74	11.23	90.5	141	267	3.59	141.3	2.11	7.06	7.3	77.2	7.356	44.7	120.6	0	0.29	415.862069	19	17	38.58	19	1.97	0	27.81	0	269351	1164	1	0	1	61
967	0	0	0	0	73	48	1.54	20.23950076	36.9	120	22	150	85	12.72	77.2	146	247	3.4	140	2.63	5.07	6.5	97.1	7.423	40.4	92.1	0	0.21	438.5714286	23	36	42.4	18	12.4	0	39	0	261887	34	1	0	1	61
245	0	0	0	1	75	51	1.63	19.1953028	36.8	92	24	92	56	5.45	64.7	139	206	3.29	139.4	2.4	6.08	10.3	59.7	7.392	51.9	80.9	1.7	0.29	278.9655172	35	17	43.88	24	11.76	0	5.6	0	481109	18	1	0	1	61
46	0	0	0	0	76	61	1.59	24.12879237	37.6	116	24	140	89	19.36	89.4	158	266	4.2	135	2.33	6.52	6.5	57.7	7.299	62.1	65	6.2	0.29	224.137931	46	16	42.5	28.1	138.89	1	48	0	512264	1668	1	0	1	61
495	30	20	600	1	82	50	1.6	19.53	36.5	124	28	160	85	6	77.7	124	207	3.04	142	2.11	8.46	9.53	131	7.33	35.1	97	180	0.45	216	68	101	37.5	22.7	20.8	0	11438.95	0	196653	5	1	1	1	61
1066	30	20	600	1	73	51	1.67	18.28677973	37.6	160	28	104	65	5.95	80.9	137	231	3.7	137	2.26	5.27	4.3	77.4	7.345	62	65.1	5.7	0.29	224.4827586	35	8	43.2	23	22.3	0	86.9	0	211592	520	1	0	1	61
669	0	0	0	0	70	43	1.57	17.44492677	36.5	65	32	105	78	9.48	75.5	149	140	4	157	2.28	7.7	6.9	98.2	7.299	45.5	69.6	20.2	0.29	240	52	32	42.2	22.6	17.15	0	34.2	1	382253	3279	0	0	1	61
19	0	0	0	0	63	35	1.55	14.56815817	36.8	99	24	106	70	6.41	71.4	147	167	3.3	138	2.29	7.42	4.9	58.8	7.241	79.3	85	0	0.29	293.1034483	38	20	34.8	29.6	5.05	0	565.5	0	516208	184	1	0	1	61
1059	0	0	0	0	63	54	1.58	21.63114885	36.6	84	20	133	76	12.3	79.5	137	239	3.8	147	2.19	5.8	5.3	68.1	7.32	66.2	47	20.1	0.21	223.8095238	24	13	45.73	20.7	56.09	0	298.6	0	212417	2042	1	0	1	61
729	50	70	3500	1	72	65	1.68	23.03004535	37	84	20	142	74	6.59	56.6	148	233	4.2	141	2.45	4.62	5.4	80.9	7.361	44.6	86.8	4.4	0.29	299.3103448	22	15	43.1	24.1	4.58	0	2.3	0	359952	3297	0	0	1	61
1122	25	20	500	1	74	53	1.65	19.46740129	36.5	105	26	131	85	8.71	89.5	127	164	3.9	140	2.37	8.38	7.1	89	7.372	49.9	107.3	0	0.29	370	23	13	37.49	20.8	1.95	0	12.53	0	192894	2740	1	0	1	60
679	0	0	0	1	80	78	1.65	28.65013774	36.8	92	24	152	67	6.72	72.5	124	192	4.3	143	2.47	3.83	9	87.5	7.32	63.8	54.8	0	0.29	188.9655172	19	10	39.76	25.2	15.03	0	465.9	0	377139	324	1	0	1	60
1088	60	40	2400	0	80	42	1.51	18.42024473	36.6	80	28	162	88	7.29	79.9	136	310	4.3	140	2.62	6.39	5	67.8	7.278	66.2	136.8	0	0.37	369.7297297	19	9	42.32	22.4	0.6	0	43.7	0	205655	497	1	0	1	60
105	40	20	800	1	63	68	1.65	24.97704316	37	100	22	116	85	5.45	72.1	136	238	4	138	2.32	6.99	5.3	76.8	7.378	39.4	59.4	39.1	0.21	282.8571429	33	16	40.2	16.9	33.72	0	11.5	0	505289	655	0	0	1	60
456	0	0	0	1	83	55	1.7	19.03	36.5	104	30	140	98	17.87	86.8	67	376	4.89	132	1.98	8.3	50	425	7.33	37.4	71	146	0.37	209	29	14	34.1	26.3	77.9	0	15000	0	206822	1	1	1	1	60
991	40	20	800	1	76	52	1.63	19.57168128	37	95	26	138	84	11.05	82	163	102	4.3	139	2.16	5.91	5	56.5	7.274	90.8	106.6	0	0.41	260	25	12	36.9	18.8	31.66	1	65.1	0	246052	890	1	0	1	60
586	40	30	1200	1	82	54	1.61	20.83252961	36.9	112	24	163	92	9.21	80.6	117	442	5	131	2.4	6.66	5.7	109.1	7.286	64.2	106.9	0	0.29	368.6206897	39	23	37.9	21	5.66	0	183.8	0	409992	406	1	0	1	60
1044	50	20	1000	0	78	41	1.49	18.46763659	38.8	122	22	136	78	26.46	88.2	116	261	3.7	139	2.47	5.61	5	114	7.409	35	67.5	37.2	0.29	232.7586207	20	8	36.5	26.1	398.47	0	59.7	0	222519	3005	0	0	1	60
749	60	50	3000	1	76	49	1.6	19.140625	36.8	118	34	128	78	8.56	89.4	148	168	4.2	143	2.39	6.42	3.4	54.8	7.373	46.7	100.2	0	0.29	345.5172414	22	10	40.95	20.6	2.79	0	69.3	0	353750	1908	1	0	1	60
788	0	0	0	0	62	38.5	1.54	16.23376623	37	130	22	91	60	12.63	77.5	116	400	4	133	2.42	6.55	3.3	102.4	7.431	41.6	67.6	27.4	0.29	233.1034483	15	4	36.1	41.9	24.37	0	36.4	0	338530	2575	1	0	1	60
608	45	10	450	1	76	53	1.66	19.23356075	37	105	22	146	86	8.26	83.2	141	153	4.3	142	2.19	6.01	5.5	88.1	7.36	43.2	133.2	0	0.33	403.6363636	23	26	40.2	17.4	40.59	0	12.4	0	401931	1162	1	0	1	60
694	20	30	600	1	68	73	1.77	23.30109483	36.4	124	28	152	107	11.75	72.9	192	138	4.6	142	2.28	11.55	4.5	10.67	7.221	60.9	126.8	0	0.29	437.2413793	21	8	40.47	23.1	299.43	0	61.5	0	372350	3331	0	0	1	60
590	30	20	600	1	68	67	1.64	24.9107674	37	80	22	133	76	16.83	76.6	129	189	4.5	127	2.2	13.1	5	84.7	7.384	45	47.1	44.8	0.44	107.0454545	20	8	33.6	37.5	9.18	0	36.19	1	407503	220	1	0	1	60
331	40	40	1600	1	68	52	1.61	20.06095444	36.8	118	26	132	76	15.33	97	128	342	4.2	137	2.18	6.3	4.8	68.7	7.338	63.6	45.5	28.3	0.29	156.8965517	18	17	34	23.1	102.43	0	146.45	0	469765	913	1	0	1	60
325	30	10	300	1	77	51	1.62	19.43301326	36.5	80	24	130	80	12.89	82.4	125	257	5.4	152	2.47	9.25	8.4	82.8	7.353	53.8	106.9	0	0.29	368.6206897	12	9	33.6	15.1	3.31	0	26.3	0	470035	2345	1	0	1	60
842	45	30	1350	1	74	79	1.71	27.01685989	37	96	20	110	55	7.88	69.5	113	378	3.9	137	2.42	6.23	4.6	88.1	7.372	43.4	101.2	0	0.29	348.9655172	66	35	33.58	21.6	43.52	0	142.5	0	319709	878	1	0	1	60
78	0	0	0	1	80	49	1.52	21.21	37.3	95	22	100	62	9.94	73.2	112	219	3.89	137	2.1	9.25	5.9	77	7.39	42	102	97	0.33	309	19	14	40.6	24.9	128.5	0	344.88	0	131176	129	0	1	1	60
472	40	10	400	1	81	52	1.71	17.78324955	37	95	24	126	89	5.88	59.6	134	290	4	144	2.36	4.7	5.6	130.1	7.433	38.8	89.1	10.1	0.29	307.2413793	17	15	45.3	18.2	17.16	0	68.1	0	436489	3534	0	0	1	60
871	0	0	0	0	61	43	1.53	18.36900337	38.3	110	24	131	69	12.99	94.4	149	199	3.6	138	2.28	5.3	2.8	86.9	7.426	36.1	83.4	18.7	0.29	287.5862069	39	39	41.9	31.1	186.1	0	26.1	0	305452	176	1	0	1	59
10	0	0	0	0	92	50	1.5	22.22	36.7	105	24	148	102	12.7	90.5	124	237	3.83	137	2.25	10	0	0	7.42	46.5	92	114	0.37	248	0	0	0	0	9.4	0	1297.7	0	154562	623	0	1	1	59
774	40	50	2000	1	60	46	1.64	17.10291493	37	90	24	132	89	4.36	56.3	108	327	3.9	133	2.37	4.3	4.8	119.3	7.374	43.1	70.2	22.2	0.29	242.0689655	18	15	37.65	27.2	10.75	0	118.6	0	344515	1846	1	0	1	59
864	45	30	1350	1	74	46	1.64	17.10291493	37.2	88	22	124	65	5.14	71.1	142	136	4.2	132	2.31	4.88	9.8	97.6	7.376	40	92.8	4.1	0.29	320	55	27	44.3	24.7	54.22	0	5.4	0	310005	2005	1	0	1	59
1051	0	0	0	1	71	51	1.67	18.28677973	36.9	110	24	139	71	11.67	69.3	129	132	3	135	2.45	8.78	4.5	101.9	7.367	49.1	67.9	17.9	0.29	234.137931	29	20.3	41.23	23.5	16.7	0	45.2	0	217672	2833	1	0	1	59
1106	55	30	1650	1	77	39.5	1.69	13.83004797	36.4	82	24	133	87	8.83	84.3	133	203	4.1	148	2.42	9.21	7	81	7.347	58.5	60.3	15.5	0.29	207.9310345	22	23	37.1	15.4	16.14	0	23.25	0	199194	550	1	0	1	59
93	10	60	600	1	75	49	1.64	18.21832243	37.4	102	26	116	62	8.65	89.9	150	283	3.2	144	2.43	7.57	4.7	85.5	7.414	42.4	71.3	23.5	0.29	245.862069	25	16	45.7	19.7	16.26	0	70.1	0	506915	201	1	0	1	59
851	35	20	700	1	55	42	1.54	17.70956316	36.8	120	24	136	93	5.94	75.8	103	167	4.2	139	2.36	4.89	4.1	139.3	7.433	35.1	89.1	12.7	0.29	307.2413793	22	7	34.9	23.7	8.03	0	57.4	0	312105	149	1	0	1	59
621	50	50	2500	1	69	65	1.68	23.03004535	38	124	24	121	63	15.62	84.5	81	529	3.93	136.4	2.04	12.97	5.3	59.8	7.4	39	103	0	0.29	355.1724138	79	84	34.1	25.8	99.79	0	35.3	0	393924	494	1	0	1	59
813	0	0	0	0	70	43	1.55	17.89802289	38.1	110	22	137	89	9.22	78.9	130	371	4	140	2.22	10.79	4.3	66.3	7.412	46.6	111.9	0	0.29	385.862069	19	10	42.33	17.3	40.68	0	73.4	0	326305	1804	1	0	1	59
981	0	0	0	1	89	45	1.62	17.14677641	37	130	28	141	90	10.47	61	171	317	3.2	146	2.1	9.94	6.1	138.3	7.365	40.2	49.5	49.7	0.21	235.7142857	0.21	38	12	43.6	39.8	0	221.1	0	251408	26	1	0	1	59
358	30	20	600	1	52	51	1.62	19.43301326	36.5	98	26	108	76	7.32	56.6	147	226	3.7	143	2.27	6.7	3.5	78	7.402	43	67	25.5	0.29	231.0344828	16	12	39.5	21.2	3.41	0	47.15	0	467284	3413	0	0	1	59
893	0	0	0	0	71	41	1.52	17.74584488	37	100	22	135	89	6.12	52.6	148	433	4.9	143	2.64	5.25	7.9	82.5	7.376	39.4	85.3	12.4	0.29	294.137931	27	13	40.7	24	1.84	0	25.1	0	293923	2989	0	0	1	58
1148	15	40	600	1	74	66	1.71	22.5710475	36	82	24	130	59	7.26	67.2	156	223	4.02	104.9	2.2	4.69	5.1	96.5	7.401	46.9	78.1	12.2	0.29	269.3103448	26	9	40.99	23.3	1.04	0	698.32	0	176539	3106	1	0	1	58
473	40	10	400	1	81	52	1.71	17.78324955	36.5	94	24	132	75	8.24	87.1	124	140	4.4	145	2.03	4.3	5.8	95.5	7.395	45.2	66.5	24.2	0.29	229.3103448	20	15	40.8	16	56.45	0	139.5	0	436489	3534	0	0	1	58
651	30	60	1800	1	65	54	1.62	20.57613169	36.9	96	24	121	74	6.68	60	142	275	3.5	140	2.38	5.96	3.1	66.1	7.263	69.2	59.1	3.7	0.29	203.7931034	23	10	38.8	18.2	9.71	0	33.4	0	386992	1004	1	0	1	58
526	50	20	1000	1	91	55	1.61	21.21831719	37.1	98	22	142	81	12.66	63.5	108	124	6.2	133	2.42	6.25	15.1	224	7.39	35.4	131.6	0	0.41	320.9756098	25	15	39.52	25.4	54.24	0	789.7	0	428695	193	1	0	1	58
176	0	0	0	0	77	47	1.53	20.07774787	37	82	22	116	72	8.92	75.4	129	224	3.8	142	2.2	5.73	3.5	81.9	7.42	47.5	83.1	6.4	0.21	395.7142857	17	7	37.2	17.3	7.91	0	35.5	0	498203	2728	1	0	1	58
536	0	0	0	0	46	42	1.58	16.82422689	36.8	119	22	124	86	8.03	71.5	133	219	3.6	148	2.35	4.4	3.5	88.9	7.348	59.6	48.6	35.6	0.29	167.5862069	16	9	36	29	43.19	0	53.9	0	422676	3289	0	0	1	58
875	15	20	300	1	85	62	1.65	22.77318641	38.5	117	23	123	84	6.94	73.8	113	184	4.1	139	2.11	6.4	4.3	62.7	7.422	41	83.1	13.4	0.29	286.5517241	28	14	35.57	22.8	215.59	0	64.21	0	303830	498	1	0	1	58
67	30	20	600	1	58	53	1.64	19.70553242	37	118	28	140	86	10.16	92.7	151	202	4.1	135	2.27	10.46	5.1	90.3	7.331	41.1	71.9	23.8	0.29	247.9310345	45	31	51	28.3	24.58	0	22.9	0	510217	2935	0	0	1	57
546	30	15	450	1	61	45.5	1.63	17.12522112	39	108	22	123	91	10.11	88	139	124	4.3	139	2.37	7.99	7	73.8	7.35	44.3	60	32.3	0.29	206.8965517	268	412	36.6	20.4	30.46	0	21.6	0	419489	866	1	0	1	57
1118	35	20	700	1	84	52	1.67	18.64534404	37	102	26	139	86	5.06	65.2	143	58	4.1	152	1.96	7.3	3.2	94.3	7.313	60.1	49.4	25	0.21	235.2380952	19	12	29.2	16.7	78.16	0	237	0	194687	296	1	0	1	57
488	0	0	0	1	82	70	1.7	24.22	37.1	95	30	136	64	6.08	65.4	94	182	7.15	138	2.15	9.74	18.72	144	7.25	17.06	101	0	0.1	273	57	20	34.9	42.4	47.8	0	15000	0	124371	42	1	1	1	57
469	20	50	1000	1	76	53	1.63	19.94805977	36.8	84	20	136	89	6.31	70.7	127	298	3.5	140	2.54	5.27	6.6	94.9	7.388	43.8	119.1	0	0.29	410.6896552	22	4	37.91	37.2	16.12	0	36.1	0	437104	1475	1	0	1	57
735	50	20	1000	1	81	54	1.63	20.32443826	37	84	22	124	66	8.08	71.8	134	220	5.1	142	2.46	10.01	8.4	59.7	7.285	69.6	45.1	21	0.21	214.7619048	30	18	42.97	25.4	0.79	0	48.9	0	358406	1398	1	0	1	57
394	30	40	1200	1	56	60	1.62	22.86236854	36.4	100	24	145	99	7.67	58.4	143	234	4.3	147	2.07	10.98	4.3	145.4	7.274	85.4	60.7	0	0.21	289.047619	25	36	39.83	18.9	2.39	0	179.8	0	452939	3183	1	0	1	57
427	0	0	0	0	60	68	1.61	26.2335558	36.8	96	22	145	86	10.76	79.4	155	169	4.1	155	2.41	7.08	4.8	65.8	7.315	60.2	55.2	19.9	0.21	262.8571429	44	43	40.6	21.4	6.65	0	83.7	0	443297	2640	1	0	1	57
596	0	0	0	1	78	55	1.7	19.03	36.5	126	26	159	100	11.43	79.4	122	360	3.62	136	1.95	7.2	3.12	54	7.49	40.1	46	167	0.37	124	41	49	23.9	32.7	146.1	0	500.15	0	151911	3	1	1	1	57
1168	0	0	0	0	72	50	1.55	20.81165453	37	115	22	140	90	8.63	59.9	105	352	3.6	142	2.55	9.8	4.4	51.5	7.393	43.7	62.9	31	0.33	190.6060606	24	34	41.08	24	6.5	0	52.3	0	163465	1010	1	0	1	57
731	50	20	1000	0	76	52	1.58	20.82999519	37.2	100	24	145	98	12.65	66.7	133	269	3.5	150	2.33	8.06	4.6	66.9	7.331	56.9	95.8	0	0.29	330.3448276	42	35	40.3	24.9	11.6	0	1081.3	0	359439	1956	1	0	1	57
523	35	30	1050	1	56	48	1.72	16.22498648	37	117	26	109	70	8.26	68.7	150	242	3.9	140	2.46	6.65	4.8	93.8	7.257	88.8	50.7	0.5	0.29	174.8275862	100	57	42.6	32	7.28	0	751.4	0	429038	1335	1	0	1	57
418	30	20	600	1	52	34	1.63	12.79686853	36.8	116	34	118	75	13.37	92	146	363	4.4	137	2.35	6.27	3.5	74.8	7.353	34.3	75	27.1	0.29	258.6206897	24	16	49.03	26.5	61.61	0	124.1	0	445612	3662	0	0	1	56
217	0	0	0	1	61	51	1.57	20.69049454	39	100	28	131	84	14.97	68.2	136	231	4.3	125	2.37	4.75	8	87.1	7.357	48.3	90.4	0	0.29	311.7241379	56	30	39.66	12	48.88	0	15.3	2	488685	305	1	0	1	56
756	40	20	800	1	71	65	1.63	24.4646016	37	82	20	127	69	10.76	75.7	185	174	4.3	142	2.62	6.11	5.3	100.3	7.314	51.2	47.3	38.7	0.21	225.2380952	18	14	36.6	21.5	94.27	0	23.7	0	352161	3650	0	0	1	56
1109	55	30	1650	1	76	39.5	1.69	13.83004797	37.6	102	24	124	65	10.18	79.7	113	311	2.8	142	2.23	6.91	3.4	54	7.356	64.3	65.3	4.3	0.29	225.1724138	19	12	38.17	14.2	28.51	0	8.5	0	199194	550	1	0	1	56
348	30	20	600	1	68	53	1.63	19.94805977	36.9	122	24	147	98	22.66	90.4	164	329	5.1	135	2.28	6.4	11.2	82.7	7.434	40.2	47.1	51.3	0.21	224.2857143	25	34	41.6	25	32.72	0	154.2	0	468331	42	1	0	1	56
548	40	20	800	1	62	49	1.62	18.67093431	36.9	98	26	139	85	13.48	84.5	169	318	4.2	142	2.5	5.56	3	75.9	7.311	55.9	80.4	0	0.29	277.2413793	20	17	41.2	16.3	23.16	0	28.1	0	417668	3366	0	0	1	56
1038	0	0	0	1	88	52	1.68	18.42403628	38.2	81	28	129	89	7.26	74	156	137	4.9	139	2.34	5.74	7.4	122.9	7.375	35.4	45.3	71.4	0.37	122.4324324	26	13	38.3	19.8	23.16	0	145.76	0	228387	412	1	0	1	56
752	60	50	3000	1	75	49	1.6	19.140625	36.6	76	40	130	80	5.49	62.5	135	124	4.2	147	2.3	5.97	4.5	57	7.285	66.9	119.7	0	0.29	412.7586207	22	10	40.7	21	1.6	0	39.3	0	353750	1908	1	0	1	56
272	40	20	800	1	81	49	1.62	18.67093431	37	86	26	114	84	2.62	55.3	90	76	3.6	133	2.2	5.2	8	95.8	7.359	43.8	115.6	0	0.33	350.3030303	29	13	38.17	22.7	39.92	0	71.1	0	476466	393	1	0	1	56
193	0	0	0	0	51	45	1.57	18.25631871	36.8	84	20	160	98	13.72	68.5	125	279	4.01	140.4	2.26	4.56	7.8	65.6	7.3	59.2	56.3	19.7	0.21	268.0952381	13	15	38.7	26.7	7.32	0	210.8	0	494810	104	1	0	1	55
392	20	20	400	1	81	51	1.64	18.96192742	37	100	22	121	70	6.29	76.4	168	202	4.8	146	2.39	5.92	4.8	133.1	7.297	59.7	70	4.7	0.29	241.3793103	48	42	37.6	17.2	3.64	0	566.3	0	453874	1085	1	0	1	55
52	30	4	120	0	75	41	1.54	17.2879069	36.8	118	26	166	108	13.18	88.1	150	246	3.7	137	2.3	7.99	5	55.7	7.381	38.9	75.9	22.1	0.29	261.7241379	39	22	42.3	22.9	60.61	0	31.1	0	511326	1770	1	0	1	55
257	50	15	750	0	81	46	1.54	19.39618823	37.2	102	20	139	84	9.72	82.4	110	173	4.1	146	2.26	4.9	6.7	65.6	7.408	42.4	60.3	33.6	0.21	287.1428571	24	20	38.6	24.2	193.26	0	240.5	0	479556	1509	1	0	1	55
425	20	20	400	1	67	54	1.59	21.35991456	37	82	20	149	82	5.68	55.1	123	183	3.79	146.5	2.07	5.34	4.4	79	7.382	39.6	85.2	0	0.29	293.7931034	25	13	31.93	15.3	11.27	0	46.3	0	443350	3688	0	0	1	55
1116	10	25	250	0	83	53	1.58	21.23057202	37	82	22	119	71	6.39	71.6	108	280	4.4	145	2.3	5.23	6.4	66.5	7.36	42.5	130.1	0	0.29	448.6206897	22	7	43.8	25.3	9.26	0	85.4	0	195971	2962	1	0	1	55
709	50	40	2000	1	75	86	1.68	30.47052154	38	90	24	157	99	12.3	85.2	133	213	4	140	2.19	6.4	4.1	77.5	7.354	46.3	63.2	26.4	0.29	217.9310345	37	33	41.5	23.1	131.99	0	111.88	0	366318	764	1	0	1	55
825	0	0	0	0	83	42	1.5	18.66666667	38.2	95	22	114	67	5.48	70.6	113	217	3.7	141	2.36	5.03	2.7	66.9	7.274	72.4	78.1	0	0.29	269.3103448	26	10	36.4	28.7	60.53	0	81.9	0	324246	940	1	0	1	55
157	20	20	400	0	90	43	1.53	18.36900337	37	112	24	116	90	5.25	61.8	136	251	3	121	2	6.42	3	88.9	7.512	40.2	132.2	0	0.33	400.6060606	29	16	36.12	19.9	7.36	0	65.5	0	500583	33	1	0	1	55
839	0	0	0	0	60	39	1.58	15.62249639	37	120	22	118	80	9.65	91.3	140	200	3.5	144	2.29	5.2	4.6	76.9	7.311	78.8	53.7	0	0.29	185.1724138	20	12	35.95	29.7	4.37	0	1071.8	0	320693	528	1	0	1	55
287	40	30	1200	1	84	56	1.71	19.15119182	36.5	86	22	129	84	20.8	88.8	113	453	5.3	129	2.4	5.7	11.7	118.7	7.397	48	46.5	46.6	0.29	160.3448276	80	22	37.6	28	385.11	0	57.8	0	476267	284	1	0	1	54
625	40	20	800	1	74	49	1.7	16.9550173	39.2	168	48	135	75	11.94	83.4	141	143	4.8	143	2.43	13.3	8.6	96.6	7.306	53.1	115.7	0	0.29	398.9655172	795	572	42.3	27.7	176.83	0	7534.86	0	391628	8	1	0	1	54
25	50	30	1500	1	77	35	1.6	13.671875	36.5	120	22	100	61	13.46	85.5	100	312	4.1	115	2.3	5.94	6	66.4	7.356	46.8	82.3	0	0.29	283.7931034	24	15	30.6	25	25.27	0	21.1	0	514731	1758	1	0	1	54
717	0	0	0	0	67	42	1.54	17.70956316	38.8	108	20	130	90	5.86	72	109	148	4.7	146	2.06	7.89	13.7	196.1	7.216	70.5	83.8	0	0.29	288.9655172	47	47	42.2	27.3	192.35	0	45.2	0	363273	1204	1	0	1	54
293	50	40	2000	1	75	51	1.65	18.73278237	36.9	82	20	178	80	9.88	79.4	116	318	4.6	147	2.35	4.58	9.8	144.6	7.334	44.2	69.2	24.9	0.29	238.6206897	12	9	27.3	20.5	7.41	0	1071.3	0	475578	459	1	0	1	54
186	0	0	0	1	72	49	1.62	18.67093431	36.8	92	22	153	91	12.22	64.9	151	257	4.4	140	2.35	5.75	4.2	51.4	7.364	47.8	89.2	0	0.29	307.5862069	21	12	39.2	19.3	2.2	0	2.1	0	496623	1653	1	0	1	54
913	35	20	700	0	78	42	1.56	17.25838264	36.9	95	20	147	89	4.89	70.6	151	311	3.7	141	2.42	6.62	5.3	74	7.37	42.9	134.5	0	0.33	407.5757576	24	13	45.6	24.3	4.78	0	142.8	0	287259	1893	1	0	1	54
449	40	30	1200	1	69	66	1.71	22.5710475	36.9	88	22	139	62	5.01	63.9	156	175	3.9	138	2.33	4.58	6.2	99.8	7.347	57.4	91.6	0	0.29	315.862069	25	21	40.3	21.2	5.4	0	30.8	0	440616	3025	1	0	1	53
121	50	50	2500	1	76	54	1.62	20.57613169	36.5	87	22	112	68	13.47	82.2	142	178	4.1	147	2.27	4.67	8.3	97.5	7.44	35.7	111.5	0	0.29	384.4827586	51	7	32.7	15.5	122.17	0	85.8	0	504167	24	1	0	1	53
301	30	15	450	1	68	60	1.78	18.9370029	36.8	100	20	129	79	13.91	82.4	148	177	3.9	143	2.25	5.46	5	81.1	7.35	40.8	69.5	24.1	0.29	239.6551724	21	15	43.88	22.6	76.87	0	25.4	0	473679	3328	0	0	1	53
1170	0	0	0	0	72	50	1.55	20.81165453	37	115	22	140	90	8.63	59.9	105	352	3.6	142	2.55	9.8	4.4	51.5	7.393	43.7	62.9	31	0.33	190.6060606	24	34	41.08	24	6.5	0	52.3	0	163465	588	1	0	1	53
786	40	5	200	1	72	54	1.62	20.57613169	37	112	22	132	85	8.59	78.4	141	167	4	146	2.19	5.61	4.8	56.7	7.355	57.4	138	0	0.41	336.5853659	27	11	43	21.6	1.02	0	5	0	339314	1083	1	0	1	53
590	10	20	200	1	77	50	1.75	16.33	36.5	84	25	124	108	13.4	76.5	155	332	4.1	144	2.19	6.28	5.75	49	7.26	98.1	107	170	0.33	324	45	54	33.9	24.9	86.8	0	12907.3	0	135088	3	1	1	1	53
775	0	0	0	1	61	62	1.65	22.77	36.5	86	26	116	76	16.62	94.1	148	22	6	124	1.28	8.85	46.87	534	7.36	48.8	112	112	0.4	280	336	250	30.9	31.7	31	0	15000	0	247929	8	1	1	1	53
1047	60	40	2400	1	80	51	1.65	18.73278237	38	90	20	124	73	3.99	62.1	142	65	3.12	138	2.01	6.02	3.83	85.4	7.388	35.2	59.6	42.4	0.29	205.5172414	22	10	36.9	22	24.7	0	64.8	0	219484	1843	1	0	1	53
714	0	0	0	0	62	41	1.58	16.42365006	36.8	110	22	103	70	3.95	48.7	104	334	3.4	142	2.69	5.93	1.8	82.6	7.426	41.7	130.8	0	0.33	396.3636364	32	9	32.2	22.8	55.94	0	247.3	0	364828	3069	0	0	1	53
715	0	0	0	0	66	42	1.54	17.70956316	39.2	115	22	136	71	5.18	61	96	149	4.5	144	2.07	7.11	11	155.9	7.241	79	122.4	0	0.41	298.5365854	22	13	36.5	23.2	5	0	68.9	0	363273	1204	1	0	1	53
214	30	20	600	1	64	48	1.63	18.06616734	38	122	24	141	90	4.5	80.3	165	164	5.5	141	2.34	10.17	7.2	72.9	7.289	66.1	120.4	0	0.29	415.1724138	43	30	46.3	24.8	6.3	0	11.5	0	489504	3164	0	0	1	53
588	0	0	0	1	79	67	1.65	24.6097337	37	115	22	151	85	7.91	70	133	211	3.9	145	2.29	11.6	5.5	90.7	7.493	26.8	58.2	54.5	0.29	200.6896552	59	111	30.6	17.2	5	0	2529.3	0	408952	2516	1	0	1	53
15	20	20	400	1	75	58	1.65	21.30394858	36.9	92	20	168	111	9.09	71.9	133	313	3.7	140	2.42	4.27	5.3	82	7.381	43.1	45.7	46.2	0.29	157.5862069	28	43	46.8	29.3	18.98	0	85.3	0	516419	274	1	0	1	53
439	40	40	1600	1	62	45	1.7	15.57093426	36.6	98	26	123	67	5.1	82.9	132	196	4.6	134	2.01	5.7	5.2	48	7.398	42.1	74	19.9	0.29	255.1724138	18	24	35.02	19.9	46.28	0	5.4	0	441046	2402	1	0	1	53
521	35	30	1050	1	56	48	1.72	16.22498648	37	88	24	136	68	8.39	76.8	130	213	4.4	142	2.38	7.32	8.3	67.9	7.161	110	61.8	0	0.29	213.1034483	200	284	41.9	24.8	10.33	0	824.1	0	429038	1335	1	0	1	52
389	30	60	1800	1	62	50	1.63	18.81892431	36.8	22	24	124	76	6.34	67.2	149	259	4.7	140	2.7	9.55	6.1	116.4	7.385	40.1	66.5	30.8	0.29	229.3103448	26	30	41.4	20.7	9.61	0	157.2	0	454196	3565	0	0	1	52
713	55	20	1100	0	75	42	1.56	17.25838264	37	90	24	151	95	7.47	71.3	143	175	3.22	143.4	2.16	4.32	6.7	73.5	7.312	50.4	120.3	0	0.29	414.8275862	39	68	36.2	16	11.3	0	74.5	0	365557	1224	1	0	1	52
411	50	20	1000	1	69	41	1.61	15.817291	36.6	125	26	143	78	14.83	74	116	328	4.2	150	2.27	6.35	4.8	94.4	7.463	36.3	100.7	2.8	0.29	347.2413793	290	338	40.5	34	53.57	0	25.4	0	446404	2678	1	0	1	52
923	30	50	1500	1	76	49	1.64	18.21832243	37	118	24	125	84	6.92	76.5	118	364	4.1	137	2.61	6.12	4	70.9	7.354	44.6	55.3	36.5	0.33	167.5757576	30	15	34.4	34.4	59.39	0	52.9	0	283139	1138	1	0	1	52
322	0	0	0	0	77	56	1.6	21.875	36.4	92	22	180	115	5.45	54	124	222	3.8	143.1	1.86	4.8	3	68	7.387	37.3	113.9	0	0.29	392.7586207	23	11	33.4	18.3	5.11	0	1659.13	0	470071	1166	1	0	1	52
120	20	15	300	1	50	73	1.71	24.96494648	36.9	84	20	123	82	7.64	74.2	118	191	3.9	144	2.4	8.9	4.4	103.3	7.376	43.9	85.6	9.2	0.29	295.1724138	20	20	38.6	14.6	0.82	0	24.1	0	504204	2995	0	0	1	52
775	0	0	0	1	79	53	1.61	20.44674202	36.8	98	22	140	69	4.81	69.5	130	215	3.6	146	2.21	4.6	4.5	108.1	7.403	42.1	76.7	17.8	0.29	264.4827586	28	6	37.29	19.2	31.08	0	38.9	0	343381	928	1	0	1	52
254	50	20	1000	1	75	48	1.65	17.63085399	37	98	20	145	97	11.7	81.8	139	298	4.4	143	2.39	4.4	3.8	82.1	7.384	45.3	64.1	27.2	0.21	305.2380952	53	20	40.99	20.8	4.71	0	1.5	0	479709	46	1	0	1	52
661	60	30	1800	1	78	46	1.59	18.19548277	38.5	110	24	146	81	16.8	89	139	175	3.7	141	2.2	6.1	3.2	78.9	7.365	47.1	75.6	12.2	0.29	260.6896552	44	42	58	40.58	23	0	113.4	0	385442	496	1	0	1	52
459	30	15	450	1	66	61	1.63	22.95908766	36.9	112	32	143	77	13.6	83.8	137	314	6	133	2.54	6.97	6.6	64.7	7.24	78.4	143.1	0	0.45	318	84	18	42	24.4	83.94	0	70.1	0	439057	792	1	0	1	51
667	60	20	1200	1	83	47	1.62	17.90885536	38	118	24	130	89	17.89	83.1	135	175	4.2	130	2.46	6.86	8.8	123	7.35	44.7	60.5	31.2	0.29	208.6206897	18	9	36.4	21.8	281.32	0	43.4	0	383670	849	1	0	1	51
519	35	30	1050	1	57	48	1.72	16.22498648	36.7	140	36	121	70	8.96	72.6	139	167	4.2	145	2.2	6.36	3.4	68	7.246	82.4	60.9	0	0.29	210	26	24	43.99	26.6	83.8	0	14.6	0	429038	1335	1	0	1	51
445	30	40	1200	1	74	48.5	1.61	18.71069789	36.8	116	24	158	98	7.56	59.1	140	198	3	139	2.48	7.5	3.5	93.5	7.435	48.3	79.4	10.5	0.29	273.7931034	20	17	38.1	33.9	10.36	0	36.37	0	441002	2761	1	0	1	51
478	0	0	0	0	80	35	1.5	15.55555556	36.8	102	24	160	112	7.88	81	125	313	3.8	142	2.42	9	6.9	80.8	7.346	46.9	113.6	0	0.29	391.7241379	36	10	33.4	24.2	29.8	0	2557	0	436481	510	1	0	1	51
738	0	0	0	1	78	45	1.62	17.14677641	37.2	82	22	92	67	8.9	73.2	163	190	3.8	149	2.7	4.59	6	116.4	7.306	50.4	82	2.3	0.29	282.7586207	20	15	38.27	29.4	24.01	0	38.6	0	356796	1479	1	0	1	51
582	30	30	900	1	73	53	1.64	19.70553242	37.9	125	24	139	85	11.47	65.2	125	499	2.89	134	2.05	6.42	3.5	74.8	7.449	47.9	42.3	46	0.21	201.4285714	30	14	35.98	19.1	201.09	0	53.2	0	410890	785	1	0	1	51
1209	40	20	800	1	77	49	1.71	16.75729284	36.4	130	32	95	65	27.92	93.4	113	310	4.5	140	2.4	12.66	14.4	155.7	7.317	45.9	58.1	31.4	0.5	116.2	36	15	35.12	25.4	48.9	0	25.12	1	40884	39	1	0	1	51
51	0	0	0	1	51	64	1.67	22.94811574	36.9	102	26	128	81	15.76	64.7	153	351	2.2	134	2.67	7.41	2.9	91.2	7.378	76.7	64.8	0	0.29	223.4482759	34	24	45.9	27.8	45.2	0	17.5	0	511395	2100	1	0	1	51
539	48	20	960	1	69	52	1.63	19.57168128	36.9	120	24	110	78	6.4	79.4	131	52	3.8	155	2.44	4.94	10.1	159.9	7.137	113.4	111.5	0	0.41	271.9512195	10160	5390	40.38	19.6	49.15	0	3248.3	1	421733	82	1	0	1	51
604	45	10	450	1	76	53	1.66	19.23356075	36.8	104	24	160	86	6.98	82.1	147	147	4.4	150	2.19	6.36	5.8	100	7.343	54.5	147.5	0	0.33	446.969697	29	25	40.8	18.4	12.92	0	21.8	0	401931	1162	1	0	1	51
500	5	10	50	1	53	53.5	1.62	20.38561195	37	120	28	104	75	13.3	77.9	141	365	4.2	141	2.14	7.6	3.3	84.1	7.311	62	57.5	23.4	0.29	198.2758621	18	9	41.1	29.1	31.96	0	45.8	0	430569	794	1	0	1	51
1039	40	20	800	1	78	51	1.65	18.73278237	37.3	95	26	140	83	6.73	70.6	98	283	3.3	134	2.1	8.88	4.3	57.2	7.381	44.4	109.2	0	0.29	376.5517241	23	10	38.21	21.1	55.85	0	77.7	0	226561	685	1	0	1	50
380	10	15	150	1	63	67	1.64	24.9107674	37	78	22	121	75	3	39.8	140	204	3.7	148	1.99	5.4	3.5	80.1	7.37	42.7	102.5	0	0.29	353.4482759	22	21	38	19.7	18.01	0	22.6	0	458708	3518	0	0	1	50
349	0	0	0	0	53	58	1.59	22.94213045	37.7	122	26	124	76	5.2	75.7	130	352	3.3	134	2.17	12.5	2.6	39.3	7.331	61	55.5	18.9	0.21	264.2857143	34	14	39.6	31.3	21.26	0	213.45	0	468080	2197	1	0	1	50
767	50	40	2000	1	85	45	1.65	16.53	36.5	142	18	110	75	13	55.8	78	222	4.37	157	2.29	9.95	11.82	61	7.26	44.9	64	315	0.33	194	23	32	41	37.9	58.4	0	939.35	0	167229	1147	1	1	1	50
209	0	0	0	1	84	50	1.63	18.81892431	37	98	20	170	89	4.66	65.2	107	167	4.4	148	2.14	5.69	9.3	97.8	7.34	47.6	88.2	0	0.29	304.137931	19	11	41.58	22.8	6.62	0	31.9	0	490593	2351	1	0	1	50
302	0	0	0	0	81	48	1.62	18.28989483	37.4	124	24	128	76	6.27	64.6	108	255	3.4	146	2.4	6.3	3.8	75.3	7.377	47.9	68.5	10.7	0.29	236.2068966	17	5	39.5	26.3	1.49	0	126.4	0	473571	140	1	0	1	50
702	40	10	400	1	72	54	1.62	20.57613169	37.6	102	24	122	86	14.7	77.1	169	281	3.9	147	2.34	5.5	2.9	73.5	7.311	66.3	45.3	21	0.29	156.2068966	17	11	40.8	26	56.07	0	28	0	368655	1958	1	0	1	50
1098	0	0	0	0	74	46	1.58	18.42653421	38.5	85	24	148	72	9.31	78.7	147	218	4	139	2.16	7.28	5.5	94.8	7.342	59.4	108.3	0	0.29	373.4482759	28	10	35.1	25.2	65.09	0	228.9	0	202992	3219	0	0	1	50
528	0	0	0	0	77	40	1.62	15.24157903	36.5	105	24	131	83	16.5	88.5	140	244	4.3	136	2.29	7.3	4.2	82.9	7.297	62.7	58.9	41.9	0.29	203.1034483	18	8	36.46	21.1	285.3	0	503.6	0	426831	1983	1	0	1	50
508	0	0	0	1	86	55	1.64	20.44913742	38.4	124	26	146	76	4.68	89.4	114	191	4	136	2.02	8.5	6	105.8	7.379	40.7	97.6	0	0.29	336.5517241	25	16	33.78	17.5	122.8	0	39.1	0	429132	153	1	0	1	50
800	50	40	2000	1	74	45	1.64	16.73111243	37.2	90	22	127	69	8.63	61.2	121	257	3.7	141	2.53	4.19	4.9	97	7.36	43.4	113.5	0	0.29	391.3793103	28	29	35.43	25.1	90.38	0	18.9	0	328372	1857	1	0	1	50
252	30	20	600	1	63	62	1.67	22.23098713	37	118	30	122	70	11.83	48.9	157	331	4.3	142	2.02	16.66	8.5	127.6	7.146	54.8	86.9	0	0.29	299.6551724	63	42	43.58	17.5	3.55	0	175.5	0	479966	2052	1	0	1	50
1198	0	0	0	0	70	45	1.51	19.73597649	37.2	100	22	130	86	14.84	92.7	96	312	4.7	146	2.43	5.97	7.5	128.8	7.32	20.1	62	35.6	0.33	187.8787879	23	6	40.8	22	85.64	0	109.8	0	100978	1667	1	0	0	50
861	40	10	400	1	85	44.5	1.62	16.95625667	37	120	40	135	88	12.2	84.5	142	230	4.2	148	2.23	5.3	7.6	105.3	7.379	43.2	124.9	0	0.5	249.8	18	17	37	19.3	174.78	0	240.8	0	310537	129	1	0	0	49
529	50	20	1000	1	74	52	1.64	19.33372992	36.4	125	28	141	78	18.15	74.3	122	286	4.2	154	2.21	8.94	7.4	85.2	6.963	115	43.7	0	0.21	208.0952381	30	11	31.8	18.2	120.1	0	172.1	1	426486	556	1	0	0	49
393	0	0	0	1	87	60	1.7	20.76	36.5	106	21	138	88	13.4	86.4	122	116	3.46	140	2.02	4.63	7.63	67	0	0	0	0	0.33	0	61	24	24.1	38.9	191.9	0	1044.44	0	195406	12	1	1	0	49
361	30	20	600	1	51	51	1.62	19.43301326	37	96	38	131	84	8.68	53.7	158	209	4.1	136	2.3	7.3	3.1	88	7.361	47.9	64.3	24.9	0.29	221.7241379	23	13	38.9	23.4	8.22	0	55.85	0	467284	3413	0	0	0	49
401	70	5	350	0	86	42	1.53	17.94181725	36.8	92	22	128	76	8.71	80.1	107	335	4.8	148	2.41	9.78	4	77.8	7.37	47.8	70.5	17.3	0.29	243.1034483	18	14	35.2	23.9	72.76	0	185.1	0	452461	1042	1	0	0	49
781	40	30	1200	1	67	53	1.64	19.70553242	37	115	22	127	81	10.62	77.8	153	294	3.6	135	2.65	7.53	11	118.3	7.367	43.5	105.8	0	0.29	364.8275862	25	30	49.4	21.7	3.26	0	15.8	0	340051	2832	1	0	0	49
397	0	0	0	1	56	62	1.61	23.91883029	36.9	120	26	120	88	6.13	89.8	95	229	3.4	132	2.23	11.85	7.2	64.4	7.388	41.7	92.2	2.8	0.29	317.9310345	60	33	31.2	20.7	117.1	0	230.9	0	452518	3582	0	0	0	49
497	60	20	1200	1	76	53	1.61	20.44674202	36.8	98	26	145	90	11.86	78.4	147	126	4	145	2.13	7.36	4.8	94	7.187	117.4	68.5	0	0.21	326.1904762	17	8	33.4	17.7	138.5	0	47.7	0	430649	236	1	0	0	49
648	0	0	0	0	78	59	1.58	23.63403301	36.5	120	28	122	76	7.68	75	141	282	4.2	142	1.9	11.07	3.3	79.7	7.168	87.1	95.3	0	0.29	328.6206897	26	22	43.1	26.1	33.08	0	285	0	387283	1135	1	0	0	49
61	60	20	1200	1	73	42.5	1.62	16.19417772	36.5	89	22	123	75	9.07	70.4	151	256	4.3	138	2.2	4.8	6.6	88.7	7.341	53.2	51	37.2	0.29	175.862069	29	12	36.5	28.2	8.76	0	560.1	0	510504	60	1	0	0	49
1167	0	0	0	0	74	44.5	1.55	18.52237253	36.3	100	22	102	60	11.5	69.4	104	555	4.99	101.1	2.55	6	3.6	31	7.401	47.5	75.9	11.8	0.21	361.4285714	25	13	40.27	27.9	36	0	68.3	0	163465	588	1	0	0	49
928	40	30	1200	1	68	68	1.68	24.09297052	37.6	115	22	131	77	9.08	86.9	122	125	3.9	137	2.12	7.7	4.4	87.2	7.352	47	81.6	6.4	0.33	247.2727273	30	18	37.9	18.6	15.1	0	12.3	0	281934	3371	0	0	0	49
960	30	40	1200	1	82	42	1.68	14.88095238	37.6	82	20	140	97	12.55	84.5	152	255	4	138	2.1	4.51	11.5	71.3	7.357	44	142.3	0	0.37	384.5945946	42	24	35.78	14.1	32.67	1	1543.2	0	265726	14	1	0	0	48
9	30	20	600	1	74	52	1.59	20.56880661	37.9	100	20	102	60	12.35	72.8	127	161	3.4	133	2.17	5.54	7.3	11.89	7.412	37.1	66.4	33	0.29	228.9655172	36	32	32.4	25.2	52.42	1	28.6	0	517297	1961	1	0	0	48
232	40	40	1600	1	64	53	1.61	20.44674202	37.2	90	22	118	73	10.8	76.6	149	285	3.8	148	2.21	5.4	4.4	83.7	7.374	46.7	48.4	39.6	0.21	230.4761905	32	33	40.49	25.3	228.05	0	154.8	0	483341	2438	1	0	0	48
484	50	30	1500	1	83	52	1.65	19.1	36.4	98	20	90	60	8.85	76.6	98	510	4.61	133	2.21	6.45	8.28	70	7.52	36.9	104	57	0.29	359	39	54	35.8	27.2	6.9	0	145.43	0	245140	8	1	1	0	48
1119	0	0	0	1	75	58	1.64	21.56454491	36.3	91	24	145	82	5.22	66.9	102	145	4.2	145	2.4	7.6	4.8	83.5	7.391	51.9	103.4	0	0.29	356.5517241	25	18	37.8	16.9	18	0	176.92	0	193713	1112	1	0	0	48
1096	30	5	150	1	82	68	1.61	26.2335558	36.8	105	24	115	94	5.56	54.6	109	117	4.5	137	2.4	14.92	11.8	188.9	7.337	36.7	151.5	0	0.45	336.6666667	37	46	40.2	22.9	1.83	0	29.7	0	203346	3050	0	0	0	48
823	0	0	0	0	83	42	1.5	18.66666667	37	85	22	102	57	3.23	61.3	120	241	4	146	2.4	6.22	5.1	60.4	7.272	68.2	111.2	0	0.29	383.4482759	21	10	35.3	21.6	1.35	0	255.3	0	324246	940	1	0	0	48
947	45	20	900	1	79	49	1.62	18.67093431	37	102	24	122	74	11.66	67.9	123	279	4.1	144	2.26	6.2	7.4	81.8	7.342	44.9	131.4	0	0.37	355.1351351	19	11	39	19.9	43.63	0	5	0	269351	1164	1	0	0	48
89	40	20	800	1	62	51	1.64	18.96192742	36.8	84	20	133	76	6.03	58.3	131	377	4	143	2.15	9.27	2.9	88.9	7.396	38.1	65.3	34.6	0.29	225.1724138	43	65	43.3	32	34.67	0	54.2	0	507420	289	0	0	0	48
884	0	0	0	0	77	58	1.62	22.10028959	38.2	106	24	97	53	7.06	76.8	114	157	2.7	137	2.25	8.64	5.9	97.6	7.447	47.2	116.7	0	0.29	402.4137931	46	38	34.3	37.7	213.11	0	51	0	302082	1335	1	0	0	48
1090	60	40	2400	0	80	42	1.51	18.42024473	36.9	115	26	136	76	3.87	60.4	134	339	4.6	137	2.46	6.9	3.8	69	7.386	48	91.4	0	0.29	315.1724138	17	5	40	25.1	1.95	0	22.2	0	205655	497	1	0	0	48
279	40	30	1200	1	84	56	1.71	19.15119182	37	82	20	105	62	8.98	77.6	94	297	3.9	144	2.31	6.39	4.2	63.7	7.308	68.7	76.2	0	0.29	262.7586207	22	8	34.74	21.5	36.93	0	40.3	0	476267	284	1	0	0	48
160	0	0	0	0	78	49	1.53	20.93212012	37	84	22	147	77	6.65	65.1	130	270	5.1	144	2.31	4.48	6	52.9	7.373	48.3	140	0	0.33	424.2424242	24	15	45.99	26.6	2.14	0	40.4	0	500408	625	1	0	0	48
664	60	30	1800	1	78	46	1.59	18.19548277	36.7	102	22	146	84	9.11	83	146	217	4	143	2.18	5.64	4.2	62.4	7.342	65.3	147	0	0.5	294	28	21	37.5	26.3	54.23	0	52.1	0	385442	496	1	0	0	48
832	0	0	0	0	85	51	1.63	19.1953028	37	100	26	140	91	16.57	80.3	165	202	3.3	133	2.47	9.03	9.6	164.3	7.437	39.1	58	42.1	0.29	200	18	7	33.4	28.8	253.82	0	43.6	0	322381	3246	1	0	0	48
575	45	10	450	1	64	56	1.62	21.33821064	37	84	24	147	69	8.78	33.9	119	226	4.3	139	2.31	5.9	5.3	107.4	7.393	43.8	72.9	19	0.29	251.3793103	36	39	40.5	22.9	1.58	0	30.1	0	412930	3302	0	0	0	48
356	30	20	600	1	52	51	1.62	19.43301326	36.5	102	22	118	76	4.35	47.4	131	202	4.1	144	2.16	10.1	2.4	83.9	7.407	41.9	78.4	17.6	0.29	270.3448276	16	8	40.1	20.3	3.6	0	24.8	0	467284	3413	0	0	0	47
732	50	20	1000	0	77	52	1.58	20.82999519	36.9	110	28	150	98	6.49	68.1	137	262	4.7	141	2.43	5.33	5.9	57.8	7.262	68.1	103.9	0	0.29	358.2758621	45	84	44.6	20.1	1.97	0	1399.7	0	359439	1956	1	0	0	47
285	40	30	1200	1	84	56	1.71	19.15119182	36.9	92	26	109	63	12.21	86.1	98	276	4.2	141	2.32	4.2	5.3	46.2	7.393	50.6	115.1	0	0.29	396.8965517	17	13	35.9	22.1	7.75	0	11.8	0	476267	284	1	0	0	47
1072	60	20	1200	1	89	49	1.64	18.21832243	37.1	90	24	146	78	7.02	73	96	227	4.1	144	2.49	4.1	5.3	76.3	7.337	51	113.1	0	0.29	390	18	8	34.5	16.9	0.83	0	153.67	0	209233	408	1	0	0	47
1176	0	0	0	0	72	50	1.57	20.28479857	37.1	120	20	142	86	11.49	83	116	476	4	140	2.34	5.48	2.6	42.3	7.413	45.8	91.6	0	0.29	315.862069	14	8	37.7	27.6	27.46	0	86.5	0	163465	588	1	0	0	47
1060	0	0	0	0	63	39	1.58	15.62249639	36.6	102	22	104	70	8.11	78.8	123	256	3.6	153	2.25	8.75	3.5	43.8	7.272	76.3	79.2	0	0.33	240	24	13	40.46	20.5	41.52	0	473.6	0	212417	2042	1	0	0	47
636	20	10	200	1	75	60	1.65	22.04	36.5	104	26	98	56	8.1	78.4	140	202	3.85	141	2.17	8.99	4.36	73	7.38	50.1	95	0	0.33	287	48	31	32.8	29.7	65.3	0	5628.56	0	173444	23	1	1	0	47
723	0	0	0	1	66	50	1.72	16.9	36.7	94	20	156	100	11.4	84.6	97	420	4.86	127	1.94	14.3	3.24	46	7.49	37.6	128	160	0.33	388	26	8	29.3	25.4	200	0	1442.71	0	161532	35	1	1	0	47
28	50	30	1500	1	78	35	1.6	13.671875	36.6	130	24	115	68	11.27	88.6	120	229	3.5	137	2.41	4.82	5.6	64.2	7.408	42.6	114.5	0	0.29	394.8275862	35	28	34.5	18.8	79.99	0	39.5	0	514731	1758	1	0	0	47
1141	30	5	150	0	64	41	1.56	16.84746877	36.8	68	32	160	112	13.85	77.9	144	365	2.2	126	2.39	9.11	6.3	76.6	7.445	64.7	119.1	0	0.33	360.9090909	44	18	41.3	22.7	27.51	1	877.6	1	179995	263	1	0	0	47
743	0	0	0	1	68	52	1.63	19.57168128	38	90	22	135	81	12.52	72.8	141	191	4.4	138	2.21	7.26	2.9	87	7.34	54	87.4	0	0.29	301.3793103	22	14	37.5	20.2	157.31	0	32.2	0	355115	1183	1	0	0	47
560	45	20	900	1	74	65	1.68	23.03004535	36.7	104	22	163	82	6.94	64.7	145	128	3.8	142	2.2	6.96	4.3	99.4	7.38	44.5	97.8	0	0.29	337.2413793	179	84	47.9	23.2	5	0	16.8	0	414609	2826	0	0	0	47
213	30	20	600	1	64	50	1.63	18.81892431	37	102	20	149	94	12.55	67.5	147	212	4.2	139	2.45	4.08	5	75.3	7.299	49.6	80.9	4.9	0.29	278.9655172	15	9	41.5	23.5	55.13	0	18.6	0	489504	3164	0	0	0	47
506	60	30	1800	1	78	68	1.69	23.80869017	36.9	110	28	164	88	6.13	71.3	146	149	3.6	148	2.11	6.6	5.1	74.9	7.416	42.1	77.9	15.8	0.29	268.6206897	37	56	46.4	23.4	3.27	0	238	0	429519	3126	1	0	0	46
352	65	10	650	1	76	52	1.59	20.56880661	36.9	98	26	148	90	9.8	79.6	145	296	4	133	2.38	7.16	5.2	98	7.319	42.9	91.7	1.7	0.29	316.2068966	26	15	40.3	27.3	18.8	0	58.2	0	467767	1824	1	0	0	46
1075	30	10	300	1	81	53	1.64	19.70553242	38.3	93	22	121	75	38.5	88.1	132	321	4.1	147	2.2	8.4	12.2	103.1	7.402	41.6	75.9	20.4	0.29	261.7241379	24	24	34.3	14.6	53.96	0	53.24	0	208034	1051	1	0	0	46
402	0	0	0	0	79	40	1.52	17.31301939	36.2	84	22	154	80	6.9	54.9	105	240	3.5	147	2.35	7.4	4	68.4	7.368	45.3	71.7	19.2	0.29	247.2413793	20	11	43.88	21.3	7.29	0	160.9	0	450809	3602	0	0	0	46
631	60	20	1200	1	83	46	1.61	17.74622893	37	95	26	129	75	5.46	83.7	144	89	4.9	128	2.37	6.05	4.3	80.2	7.27	67.8	101.7	0	0.29	350.6896552	34	22	39.8	18.1	3.14	0	477.4	0	388691	73	1	0	0	46
750	60	50	3000	1	76	49	1.6	19.140625	36.5	100	22	107	61	7.14	53.5	133	190	3.3	148	2.28	7.5	5.3	80.9	7.435	50.3	120.4	0	0.29	415.1724138	18	14	36.1	18.2	1.09	0	36.8	0	353750	1908	1	0	0	46
593	30	40	1200	1	76	52	1.65	19.10009183	37	90	20	158	82	6.14	77.3	137	151	4.5	153	2.46	4.5	4.6	59	7.326	65.9	107.8	0	0.29	371.7241379	24	11	43.6	16.7	3.42	0	48.4	0	406120	1419	1	0	0	46
665	50	50	2500	1	78	37	1.57	15.01075094	37	120	20	139	88	10.17	83.7	145	213	3.7	138	2.03	5.43	9	84.3	7.357	47.8	98.4	0	0.29	339.3103448	28	31	36.7	14.6	3.03	0	5.7	0	384968	230	1	0	0	46
769	0	0	0	0	58	41	1.54	17.2879069	37.5	110	20	106	63	7.99	75.38	139	345	4	143	2.15	6.1	4.1	50.8	7.396	51.3	57.8	25.6	0.33	175.1515152	18	13	41.41	31.6	12.34	0	37.3	0	346877	745	1	0	0	46
532	0	0	0	0	74	48	1.53	20.504934	36.8	86	20	104	65	11.78	67.8	127	352	4.2	153	2.63	10.29	5.6	78.8	7.356	44.3	108.7	0	0.29	374.8275862	31	8	44.7	26.2	28.42	0	4.2	0	426088	3201	0	0	0	46
1100	40	20	800	1	70	62	1.68	21.96712018	37.2	95	24	154	97	8.65	76.8	147	181	3.9	145	2.24	6.6	4	94.1	7.371	50.2	109.4	0	0.29	377.2413793	19	13	36.7	27.5	1.91	0	759.3	0	202951	1589	1	0	0	46
1070	0	0	0	0	73	34	1.62	12.95534217	37	120	26	116	68	8.43	57.4	61	276	2.4	151	1.18	6.24	1.3	120.9	7.514	32.8	95	10.5	0.29	327.5862069	17	13	30.1	20.8	120.65	0	79.38	0	210348	956	1	0	0	46
1204	0	0	0	1	69	65	1.67	23.30668005	36.4	105	22	125	74	7.37	69.5	161	266	2.75	138.7	2.16	4.46	6.2	108.8	7.429	45.1	75.3	15.9	0.29	259.6551724	16	6	44.8	23.8	9.44	0	85.4	0	95426	3031	1	0	0	46
147	40	20	800	1	84	51	1.59	20.17325264	36.8	108	36	133	91	10.61	78.5	126	337	4.5	149	2.46	13.79	15.2	163.6	7.416	35.2	54.6	49.3	0.21	260	48	35	36.1	34.6	122.5	0	574.1	0	501548	292	1	0	0	46
1010	0	0	0	1	91	56	1.64	20.82093992	37.2	112	26	128	78	9.78	88.8	131	116	4.4	136	2.29	7.15	6.5	146.3	7.343	42.5	85.7	8.4	0.33	259.6969697	34	18	39.4	26.6	79.51	0	67.4	0	233246	775	1	0	0	45
853	35	20	700	1	55	42	1.63	15.80789642	36.7	128	24	136	93	11.17	86.9	151	223	4.7	144	2.69	6.18	7.3	89.4	7.291	58.9	47.6	39.1	0.21	226.6666667	41	27	39.6	25.9	168.46	0	88.6	0	312105	149	1	0	0	45
226	40	20	800	1	75	46	1.57	18.66201469	36.8	84	22	139	84	5.9	64.7	146	254	2.9	143.9	2.31	5.17	2.13	66.4	7.358	53.1	113.2	0	0.29	390.3448276	25	11	41.92	24.2	1.55	0	42.4	0	486818	540	1	0	0	45
236	60	20	1200	1	70	56	1.61	21.60410478	36.4	95	22	125	78	10.49	58.7	147	291	4.3	141.8	2.1	4.87	7.7	67.5	7.325	45.6	78.9	0	0.21	375.7142857	23	14	46.3	21.6	12.53	0	12.5	0	482938	1064	1	0	0	45
900	45	25	1125	1	71	38	1.69	13.30485627	36.8	100	20	134	76	6.35	74.1	143	531	4.3	140	2.32	7.5	5.2	90.5	7.383	50.2	106	0	0.29	365.5172414	32	31	41.5	21.1	12.49	0	17.3	0	292277	1238	1	0	0	45
1160	50	15	750	1	71	51	1.68	18.06972789	36.5	95	30	142	73	5.16	73.3	117	89	4.2	146	2.16	6.66	6.5	53.3	7.161	133.9	47.3	0	0.33	143.3333333	32	6	36	25.3	28.4	0	132.7	1	173086	388	1	0	0	45
136	50	20	1000	1	81	51	1.62	19.43301326	37	88	20	136	73	9.4	75.7	137	285	4.1	140	2.1	5.34	6	60.8	7.36	55.5	99.1	0	0.29	341.7241379	25	14	37.1	26.5	35.96	0	80.5	0	503237	2	1	0	0	45
1189	1	20	20	0	71	48	1.52	20.77562327	37	130	26	129	84	12.39	58.2	141	182	5.1	141	2.33	7.06	6.3	108.8	7.383	37.2	80.5	21.3	0.29	277.5862069	67	70	36.8	24.3	0.5	0	58.5	0	125344	2215	1	0	0	45
376	20	10	200	1	64	53	1.64	19.70553242	37	105	26	145	90	9.62	89.3	153	155	3.8	140	2.43	8.84	6	97.7	7.359	45.4	77.1	12.4	0.29	265.862069	25	5	40.46	20.2	22.38	0	45.6	0	460143	2549	1	0	0	45
551	40	20	800	1	62	49	1.62	18.67093431	37.2	95	24	111	72	5.97	62.6	143	240	3.7	137	2.09	5.5	3.8	53.5	7.385	41.2	83.4	13.5	0.29	287.5862069	37	35	38.7	38.4	39.87	0	26.57	0	417668	3366	0	0	0	45
927	0	0	0	1	59	50	1.67	17.92821543	36.8	85	22	112	63	6.29	57.4	170	65	4.2	142	2.1	4.99	8.9	81.6	7.232	66.8	103.8	0	0.29	357.9310345	30	15	34.4	34.4	28.74	0	2174.3	0	282400	659	1	0	0	45
198	0	0	0	0	72	59	1.6	23.046875	37	84	20	140	90	7.07	83.7	136	309	3.86	137.29	2.36	7.21	5.1	59	7.371	43.1	85.2	8.5	0.29	293.7931034	20	13	43.2	26.7	20.57	0	21.1	0	492979	3125	0	0	0	45
711	35	15	525	1	84	37	1.56	15.20381328	36.9	96	22	146	79	6.5	53.2	133	303	4.1	140.7	2.35	4.23	7.2	78.6	7.401	42.1	120.6	0	0.29	415.862069	38	15	42.85	36	21.77	0	119.5	0	365791	810	1	0	0	44
365	30	20	600	1	69	49	1.61	18.90359168	37	117	28	123	61	7.29	89	131	102	4	142	2.75	6.98	5.3	121.1	7.273	59.8	47.1	26.9	0.33	142.7272727	30	15	44.6	31	93.3	0	103.9	1	466602	459	1	0	0	44
167	40	20	800	1	63	51	1.61	19.67516685	36.8	104	28	144	94	36.97	88.1	136	221	3.7	149	2.1	6.23	2.5	76.3	7.363	65.2	140.6	0	0.45	312.4444444	12	6	43.3	21.5	5.84	0	120.6	0	499469	798	1	0	0	44
1145	30	5	150	0	64	41	1.56	16.84746877	36.8	105	24	79	63	7.9	62.6	132	256	3.5	143	2.7	10.09	4.7	67.3	7.239	80.6	100.8	0	0.33	305.4545455	37	23	45.3	23.8	4.53	0	718.1	0	179995	263	1	0	0	44
320	0	0	0	1	86	49	1.57	19.8791026	37.2	98	22	142	89	4.67	67.8	114	193	4.1	144	2.17	5.2	4.2	84.2	7.354	59	111.2	0	0.29	383.4482759	23	15	36	25.6	65.04	0	112.96	0	470304	1835	1	0	0	44
417	30	20	600	1	52	34	1.63	12.79686853	36.5	143	34	118	75	13.37	92	146	363	4.4	137	2.35	6.27	3.5	74.8	7.353	34.3	75	27.1	0.44	170.4545455	24	16	49.03	26.5	61.61	0	25.1	0	445612	2662	0	0	0	44
1085	60	40	2400	0	79	42	1.51	18.42024473	36.5	95	32	168	86	4.95	56.4	122	249	4.3	137	2.46	5.11	3.5	54.7	7.355	62.7	78.9	0	0.29	272.0689655	21	14	42.12	24.9	3.4	0	52.3	0	205655	497	1	0	0	44
288	10	20	200	1	77	52	1.65	19.10009183	38.2	110	24	132	78	7.29	59	131	102	4	142	2.75	6.98	5.3	121.1	7.273	59.8	47.1	26.9	0.33	142.7272727	30	15	44.6	31	93.3	0	103.9	1	475697	418	1	0	0	44
433	0	0	0	0	60	66	1.61	25.46198063	36.6	100	22	109	61	10.38	87.2	142	156	4.3	135	2.38	8.73	3.2	76.1	7.382	39.6	46.5	51.6	0.21	221.4285714	37	15	39.3	23.1	154.1	0	95.2	0	443297	2640	1	0	0	44
882	0	0	0	0	76	58	1.62	22.10028959	36.8	96	22	168	86	9.07	89.2	130	138	3.2	146	2.28	7.3	8.2	91.8	7.377	50	109.5	0	0.29	377.5862069	53	47	39.21	31	7.63	0	125.54	0	302082	1335	1	0	0	44
492	40	40	1600	1	61	52	1.57	21.09619051	36.5	90	24	136	78	6.89	59.3	146	260	4.5	137	2.48	7.54	6.3	101.2	7.345	42.7	67.8	28.4	0.29	233.7931034	24	4	38.6	30.9	51.49	0	5.2	0	432864	3088	0	0	0	44
5	40	20	800	1	75	49	1.62	18.67093431	37	84	20	155	88	9.21	84.8	129	350	3.6	132	2.23	5.01	4.8	55.2	7.396	38.7	69.9	28.4	0.29	241.0344828	20	8	36.9	27.1	66.69	0	84.8	0	517785	1591	1	0	0	44
472	0	0	0	1	83	50	1.56	20.55	36.6	70	20	126	88	20.34	90.1	90	102	6.21	133	2.36	7.8	25.39	222	7.29	32.1	176	19	0.33	533	0	0	0	0	107.8	0	7770.18	0	191695	89	1	1	0	44
1181	35	20	700	1	77	57	1.67	20.43816558	37.8	95	24	135	86	5.34	75.7	138	150	3.8	138	2.23	5.08	5.4	84.7	7.358	47.5	76.1	11.5	0.21	362.3809524	31	15	39.2	30.7	30.99	0	5.4	0	157447	2903	0	0	0	44
790	50	20	1000	1	77	42	1.63	15.80789642	37	140	22	152	95	6.14	79.9	144	219	4.1	138	2.31	6.6	2.8	82.1	7.374	42.8	61.7	31.7	0.29	212.7586207	26	7	41.9	31.1	8.54	0	62.6	0	337465	45	1	0	0	44
911	0	0	0	0	78	46	1.53	19.65056175	36.6	104	22	125	62	4.66	69.6	86	106	4	142	2.25	4.9	5.4	58.6	7.363	55	76.7	4.5	0.29	264.4827586	11	9	33.7	21	24.44	0	102.4	0	288386	3320	0	0	0	44
218	50	40	2000	1	76	51	1.64	18.96192742	38.6	92	22	154	85	11.06	80.2	120	193	3.05	141.2	2.18	4.75	2.81	77.9	7.393	41.6	84	11.6	0.29	289.6551724	16	5	39.73	22	61.25	0	741.6	0	488158	3177	0	0	0	44
388	30	60	1800	1	62	50	1.63	18.81892431	37.2	142	20	138	61	16.41	79.2	145	211	4.6	144	2.56	5.33	5.6	113.4	7.346	47.1	62.3	27.3	0.29	214.8275862	21	20	37.5	21.1	138.84	0	168.1	0	454196	3565	0	0	0	43
766	50	40	2000	1	81	52	1.6	20.3125	36.3	130	32	114	72	23.03	85.4	134	309	2.5	148	2.27	15.33	3.2	110.1	7.377	34	77.6	25	0.29	267.5862069	24	9	39.1	18.7	4.91	0	244.7	0	347531	1942	1	0	0	43
360	30	20	600	1	52	51	1.62	19.43301326	36.8	60	22	115	82	4.62	48.2	152	214	4.1	150	2.39	5.4	2.7	51.5	7.362	47.4	66.7	23.6	0.29	230	17	13	38.6	19.9	1.17	0	54.35	0	467284	3413	0	0	0	43
1187	0	0	0	1	76	52	1.61	20.06095444	36.2	110	22	137	88	8.38	79.9	148	253	2.7	139	2.31	6.15	6.8	8.63	7.364	46.3	45.2	47.8	0.29	155.862069	35	32	41.8	22.4	2.1	0	68.3	0	129681	2938	0	0	0	43
1165	0	0	0	0	74	44.5	1.55	18.52237253	36.3	100	22	102	60	11.5	69.4	104	555	4.99	101.1	2.55	6	3.6	31	7.401	47.5	75.9	11.8	0.21	361.4285714	25	13	40.27	27.9	36	0	68.3	0	163465	1010	1	0	0	43
362	0	0	0	0	87	60	1.72	20.28	36.1	85	26	142	90	12.6	83.4	104	171	4.49	141	1.15	12.33	9.81	41	7.44	41.1	126	58	0.33	382	67	108	34.2	21.9	11.6	0	4586.45	4	154412	2	1	1	0	43
522	35	30	1050	1	57	62	1.72	20.9572742	37	118	30	109	70	7.39	59	124	160	4.3	140	2.28	5.03	5.4	105.4	7.265	81.3	49	0	0.29	168.9655172	84	98	41.7	24.1	18.98	0	212.03	0	429038	1335	1	0	0	43
644	0	0	0	0	96	31	1.55	12.90322581	37.2	84	26	113	63	2.92	76.5	132	106	4	151	2.13	5.7	10.5	83.1	7.3	75.9	79.3	0	0.29	273.4482759	30	18	40.69	20.3	2.53	0	956.9	0	387370	1351	1	0	0	43
354	30	20	600	1	53	51	1.62	19.43301326	36.5	96	24	119	84	12.3	66	164	263	4.4	143	2.49	6.18	4.3	93.1	7.396	45.6	98.1	0	0.29	338.2758621	28	25	44.8	21.4	2.1	0	4.2	0	467284	3413	0	0	0	43
215	0	0	0	0	81	42	1.5	18.66666667	36.6	100	26	138	85	8.61	83.7	106	308	4.4	136	2.37	4.66	11.4	61	7.363	36	91.8	8.2	0.29	316.5517241	42	18	33.7	20.3	37.57	0	217.8	0	489284	6	1	0	0	43
674	40	30	1200	1	73	49	1.6	19.140625	36.8	124	28	145	78	14.56	92.7	133	231	4.7	127	2.22	6.77	3.2	48.4	7.402	40.6	62.5	31.2	0.29	215.5172414	33	14	43.26	24.3	145.57	0	494.5	0	381413	54	1	0	0	43
696	0	0	0	0	78	36	1.58	14.4207659	36.9	95	20	119	70	10.1	82.6	103	190	4.3	134	2.29	6.59	13.4	97.2	7.3	63.8	84.5	0	0.21	402.3809524	31	11	34	29.2	9.74	0	310.5	0	371457	187	1	0	0	42
330	40	40	1600	1	73	72	1.71	24.62296091	36.9	92	26	133	89	4.21	61.9	170	140	3.7	131	2.17	7.37	6.9	106.5	7.355	36.1	60.4	40.6	0.29	208.2758621	60	20	36.1	29.9	31.76	0	1698	0	469893	681	1	0	0	42
366	50	10	500	0	78	41	1.53	17.51463112	36.9	148	26	156	85	10.17	58.5	113	146	5.8	139	2.02	26.9	7.7	136.7	6.888	105.2	104.1	0	0.29	358.9655172	52	22	39.76	23.8	11.04	0	8020.6	0	465880	320	1	0	0	42
468	50	10	500	1	72	57	1.64	21.19274242	37	116	22	143	87	5.3	59.8	139	194	4.15	140.7	2.28	4.8	3.5	62.8	7.378	50.5	82.8	2	0.29	285.5172414	25	10	41.9	20.8	0.64	0	13	0	438286	2963	1	0	0	42
1062	0	0	0	0	63	54	1.58	21.63114885	38.6	90	26	142	80	8.66	66	137	286	4.1	147	2.39	3.29	3.7	81.7	7.28	72.4	78.7	0	0.33	238.4848485	16	6	37	20.3	27.1	0	129.5	0	212417	2042	1	0	0	42
347	0	0	0	0	77	42	1.56	17.25838264	36.3	100	28	140	89	6.45	66.8	130	214	4.4	145	2.45	7.17	9.2	64.7	7.381	35.9	99.1	2	0.29	341.7241379	19	9	41.1	19	21.07	0	98.12	0	468437	1443	1	0	0	42
573	0	0	0	0	72	66	1.6	25.78125	37	100	22	124	83	20.08	85.4	115	288	3.2	140	2.2	9.44	9.3	130.7	7.406	38.8	69	31.2	0.29	237.9310345	36	16	36.6	24	22.3	0	55.6	0	413346	999	1	0	0	42
403	30	10	300	1	75	55	1.64	20.44913742	37.2	117	22	122	75	7.3	75	121	161	3.1	148	2.05	5.15	2.8	72.5	7.306	69.6	90.8	0	0.29	313.1034483	24	19	37.2	20.6	165.13	0	19.8	0	450748	1377	1	0	0	42
1117	10	25	250	0	82	53	1.58	21.23057202	36.5	82	22	110	82	8.55	62.2	119	278	3.8	141	2.32	7.5	6	77.7	7.384	38.8	65.1	34.7	0.29	224.4827586	23	13	40.9	21.9	1.54	0	207.34	0	195971	2962	1	0	0	42
833	45	20	900	1	71	49	1.68	17.36111111	36.6	100	38	140	106	16.42	90.1	149	289	3.7	145	2.34	8.9	5	49.6	7.4	41.4	121.6	0	0.41	296.5853659	15	11	41.6	20.4	0.48	0	28.3	0	322324	1885	1	0	0	42
881	0	0	0	0	80	38	1.55	15.81685744	36.5	82	24	125	72	7.84	76.9	164	232	2.7	152	2.3	5.5	5.9	84.2	7.315	69.9	88.9	0	0.29	306.5517241	41	46	37	24.1	1.2	0	600.74	0	302406	20	1	0	0	42
113	40	40	1600	1	65	43	1.61	16.58886617	36.8	84	20	150	92	9.76	83.5	126	318	4.4	138	2.28	4.73	3.1	84.8	7.302	54.2	132.3	0	0.37	357.5675676	17	9	41.8	21.6	6.72	0	39.5	0	504670	376	1	0	0	42
618	0	0	0	0	77	61	1.62	23.24340802	37	100	22	151	81	7.62	47.3	132	224	4	140	2.57	3.88	4.1	55.9	7.342	52.4	101.7	0	0.29	350.6896552	42	30	39.9	25.4	23.04	0	45.2	0	394849	1930	1	0	0	42
849	15	20	300	1	83	68	1.71	23.25501864	37	130	24	150	75	18.1	76.9	158	244	5	138	2.41	6.6	16.6	217.9	7.399	38.4	45.4	6.4	0.29	156.5517241	16	28	39.04	18.4	75.87	0	20.3	0	312528	2337	1	0	0	42
100	50	20	1000	1	75	49	1.6	19.140625	36.9	102	20	123	78	10.15	87.2	128	272	3.5	141	2.57	5.3	6.5	83.7	7.329	70.2	127.3	0	0.29	438.9655172	29	17	46.8	26.6	62.69	0	21.3	0	506459	19	1	0	0	42
4	40	70	2800	1	57	68	1.72	22.98539751	36.9	100	20	127	88	8.62	76.2	166	147	3.8	140	2.42	4.52	6.7	79.8	7.283	68.6	68.6	0	0.29	236.5517241	22	20	39.3	17.8	5.62	0	23.1	0	517875	276	1	0	0	42
156	10	50	500	1	56	60	1.62	22.86236854	36.8	92	22	140	88	10.79	77.3	157	386	3.92	144.4	2.02	4.77	4.3	58.7	7.343	58	67.8	9.9	0.29	233.7931034	27	14	37.28	28.6	56.86	0	270.2	0	500657	3041	0	0	0	42
470	50	20	1000	1	81	54	1.65	19.83471074	39.4	91	22	119	66	6.3	84.1	108	116	4.6	135	2.27	7.21	7.7	136.2	7.38	37.6	74.7	24.6	0.29	257.5862069	84	24	38.79	23	118.34	0	142.1	0	437030	2502	1	0	0	41
1186	0	0	0	1	77	52	1.61	20.06095444	37.5	92	26	115	69	6.93	82.9	144	234	3	133	2.37	7.1	3.1	107.9	7.514	26.4	120.9	0	0.29	416.8965517	50	37	39.5	26.4	30.8	0	128.72	0	129681	2938	0	0	0	41
368	0	0	0	0	79	42	1.52	18.17867036	36.6	103	24	154	88	5.7	62.4	132	257	3.3	150	2.61	7.2	3.1	69.6	7.439	42.6	66.4	28.8	0.29	228.9655172	22	11	4.21	21	6.43	0	155.24	0	465534	3437	0	0	0	41
192	40	20	800	1	72	67	1.68	23.73866213	37.2	82	20	130	77	6.22	48.4	134	157	3.7	140	2.49	5.41	5.3	40.3	7.299	65.6	94.2	0	0.29	324.8275862	16	8	40.3	32.1	1.07	0	52.7	0	495549	2769	1	0	0	41
27	50	30	1500	1	78	35	1.6	13.671875	36.6	130	24	115	68	11.27	88.6	120	229	3.5	137	2.41	4.82	5.6	64.2	7.408	42.6	114.5	0	0.29	394.8275862	35	28	34.5	18.8	79.99	0	39.5	0	514731	1789	1	0	0	41
129	0	0	0	1	70	60	1.65	22.04	37.8	140	30	143	84	9.76	66.8	151	268	3.96	139	2.18	8.11	3.28	56	7.39	70	60	173	0.45	133	24	12	40.3	28.2	61.1	0	3213.72	0	149961	396	0	1	0	41
879	0	0	0	0	76	49	1.59	19.38214469	36.8	100	22	106	62	13.35	76.1	96	266	4.8	130	2.18	5.48	6.1	65.3	7.39	36.9	135.1	0	0.29	465.862069	16	15	40.4	34.7	161.79	1	13.3	0	303400	2074	1	0	0	41
489	50	60	3000	1	65	51	1.65	18.73278237	36.8	136	26	110	82	11	86.6	130	227	4.35	143.9	2.29	6.35	6.3	44.4	7.108	92.7	74.3	0	0.29	256.2068966	131	115	41.6	24.1	3.44	0	19	0	433347	109	1	0	0	41
972	20	20	400	1	75	48	1.59	18.98659072	37	110	22	136	80	12.55	84.5	152	255	4	138	2.1	4.51	11.5	72.3	7.357	44	142.3	0	0.41	347.0731707	42	24	35.78	14.1	32.67	1	1543.2	0	254562	62	1	0	0	41
620	50	50	2500	1	69	65	1.68	23.03004535	39.2	92	28	122	68	6.29	85.5	112	185	4.9	138	2.2	8.4	6.8	101.6	7.39	44.7	87.1	6.1	0.29	300.3448276	21	19	39.73	18.7	77.91	0	35.3	0	393924	494	1	0	0	40
7	30	20	600	1	73	54	1.67	19.36247266	37.9	100	20	97	60	12.35	72.8	127	161	3.4	133	2.17	5.54	7.3	118.9	7.412	37.1	66.3	33	0.29	228.6206897	36	32	32.4	25.2	52.42	1	28.6	0	517297	1961	1	0	0	40
637	40	20	800	1	51	49	1.63	18.44254582	36.5	106	22	115	78	6.88	82.2	143	267	3.1	138	2.28	6.5	3.2	56.3	7.353	59.5	115.8	0	0.29	399.3103448	38	20	41.9	16.4	79.35	0	25.44	0	388452	1094	1	0	0	40
423	50	40	2000	1	69	57	1.63	21.45357371	36.8	90	22	127	80	11.7	76.7	170	138	3.2	141	2.18	7.1	3.5	92.9	7.444	38.3	85.6	11.8	0.29	295.1724138	37	22	36.57	15.1	42.94	0	94	0	444101	1998	1	0	0	40
332	40	40	1600	1	68	52	1.61	20.06095444	36.6	106	24	104	50	13.74	96.6	131	325	4	141	2.46	10.43	9.6	88.2	7.218	82.4	80.5	0	0.29	277.5862069	25	18	45	20.3	7.14	0	60	0	469765	913	1	0	0	40
704	50	20	1000	1	87	54	1.63	20.32443826	37	82	22	123	74	8.59	80.3	147	173	3.6	136	2.27	6.38	7.8	107.4	7.324	3.97	89.6	6.9	0.29	308.9655172	40	18	39.4	22.9	3.68	0	51.3	0	368440	1841	1	0	0	40
8	30	20	600	1	73	54	1.67	19.36247266	37.9	100	20	97	60	12.35	72.8	127	161	3.4	133	2.17	5.54	7.3	118.9	7.412	37.1	66.3	33	0.29	228.6206897	36	32	32.4	25.2	52.42	1	28.6	0	517297	1961	1	0	0	40
168	0	0	0	0	45	67	1.6	26.171875	36.8	84	24	140	80	6.86	58	122	272	3.6	149	2.18	4.79	4.3	82.8	7.323	59.5	45.1	35.9	0.21	214.7619048	27	23	41.6	28.1	6.45	0	52.4	0	499348	3056	0	0	0	40
95	60	40	2400	0	85	41	1.53	17.51463112	39.2	118	24	124	78	6.97	80	149	337	3.7	150	2.33	12.65	5.3	124.9	7.292	74.4	103.4	0	0.29	356.5517241	18	13	38.21	26.8	138.59	0	553	1	506882	1910	1	0	0	40
237	40	30	1200	1	75	51	1.63	19.1953028	36.9	118	22	163	67	9.93	73.6	128	591	3.9	138	2.14	6.2	5.4	82.9	7.446	32.2	52.8	51.9	0.21	251.4285714	20	18	38.63	27.1	152.19	0	23.6	0	482210	51	1	0	0	40
889	0	0	0	0	54	45	1.53	19.22337562	39	115	22	123	76	11.17	86.9	151	223	4.7	144	2.69	6.18	7.3	89.1	7.291	58.9	57.6	39.1	0.29	198.6206897	41	27	39.6	25.9	168.46	0	88.6	0	295458	2960	0	0	0	40
198	0	0	0	1	84	46	1.55	19.15	36.5	90	30	170	100	22.6	89.8	152	346	5.68	137	0.98	6.9	29.45	531	7.16	71.9	192	643	0.44	436	90	37	25.7	26.1	200	0	15000	0	173210	30	1	1	0	40
609	45	10	450	1	76	52	1.64	19.33372992	36.4	85	24	150	95	7.41	70.9	148	161	4	138	2.48	6.57	6.7	82.5	7.373	44.4	115.6	0	0.29	398.6206897	67	109	46.3	24.1	6.8	0	5	0	401931	1162	1	0	0	40
405	0	0	0	0	55	42	1.53	17.94181725	37	90	22	122	77	5.32	72.3	153	209	4.4	147	2.39	5.58	4.6	62.5	7.262	70.5	119.7	0	0.29	412.7586207	27	8	33.4	28.2	24.56	0	70.2	0	448195	1128	1	0	0	39
723	0	0	0	0	67	48	1.62	18.28989483	38.9	100	20	95	60	4.58	64.1	109	172	4.3	137	2.16	8.88	13.3	190.9	7.138	70.8	101.5	0	0.21	483.3333333	21	35	45.3	26.7	9.25	0	56.3	0	363273	1204	1	0	0	39
1033	0	0	0	0	63	47	1.52	20.34279778	36.3	90	22	110	68	6.65	71.1	141	215	3.9	145	2.44	6.3	5.7	71.1	7.401	44	87	4.8	0.29	300	25	18	41.7	30.4	2.51	1	253.4	0	230273	1923	1	0	0	39
490	50	60	3000	1	65	51	1.65	18.73278237	37.2	74	22	140	75	6.42	74.9	126	143	3.8	148	2.37	8.01	4.2	57.3	7.316	65	62.3	36.6	0.21	296.6666667	25	15	34	18.2	2.24	0	46.3	0	433347	109	1	0	0	39
422	0	0	0	0	68	41	1.58	16.42365006	38.8	124	26	98	64	8.35	74.8	143	185	3.1	131	2.24	10.56	3.2	51.1	7.306	70.7	64.1	0	0.29	221.0344828	47	15	42.5	24.3	62.05	0	187	0	444642	1154	1	0	0	39
728	50	20	1000	1	87	54	1.61	20.83252961	38.9	100	26	153	73	5.48	78.3	124	158	2.8	153	2.5	5.54	8.6	207.8	7.325	71.5	121.8	0	0.29	420	287	202	40.2	18.1	41.52	0	805.1	0	360274	460	1	0	0	39
18	40	20	600	1	91	50	1.68	17.72	38.4	98	20	172	82	5.98	55.8	136	214	4.28	140	2.31	7.03	5.78	94	7.43	42.1	121	0	0.21	576	29	19	39.8	36.5	9	0	1468.78	0	137822	386	0	1	0	39
148	0	0	0	0	83	48	1.54	20.23950076	37.4	120	26	136	72	12.69	83.1	108	408	3.9	131	2.55	7.49	3.6	90.7	7.411	48.4	96.9	0	0.29	334.137931	26	7	33	18.2	56.98	0	214.6	1	501454	17	1	0	0	39
936	30	30	900	1	75	72	1.7	24.91349481	38.9	120	22	134	80	10.94	83	138	174	4	130	2.44	9.51	6.3	112.2	7.398	37.5	91.5	7.6	0.29	315.5172414	27	11	40.7	28.7	114.17	0	17.2	0	275917	2921	1	0	0	39
1099	0	0	0	0	74	46	1.58	18.42653421	37.2	95	28	154	84	11.28	71	127	132	3.2	137	2.18	9.9	5.4	71.3	7.389	71	64.8	0	0.33	196.3636364	16	10	35.33	20.2	19.26	0	376	0	202992	3219	0	0	0	39
292	10	20	200	1	76	52	1.65	19.10009183	38.2	110	24	132	78	7.29	89	131	102	4	142	2.75	6.98	5.3	121.1	7.273	59.8	47.2	26.9	0.21	224.7619048	30	15	44.62	31	93.3	0	103.9	3	475697	418	1	0	0	39
509	35	30	1050	1	57	48	1.72	16.22498648	36.8	98	26	123	78	8.42	62.1	138	331	3.6	139	2.4	4.64	7.5	100.2	7.25	95.9	57	0	0.29	196.5517241	74	52	38	23.7	6.41	0	231.2	0	429038	1335	1	0	0	39
901	45	25	1125	1	71	38	1.69	13.30485627	36.4	88	22	142	78	6.24	66.3	137	316	4.2	139	2.46	7.76	4.9	90.1	7.368	60.1	73.5	0	0.29	253.4482759	52	35	48.7	27	5.25	0	24.3	0	292277	1238	1	0	0	39
184	0	0	0	0	80	41	1.53	17.51463112	38.3	98	24	130	63	9.29	81.6	126	132	3.2	146	2.06	5.87	9.1	81.9	7.334	46.3	90.8	0	0.29	313.1034483	43	49	32.8	20.6	153.93	0	247.7	0	496659	2563	1	0	0	38
572	10	25	250	1	73	41	1.62	15.6226185	37	115	22	124	87	5.45	51.6	126	125	4.6	132	2.32	6.72	5.7	75.5	7.341	45.1	76.6	14.6	0.29	264.137931	18	13	29.7	28.9	26.29	0	124.2	0	413595	452	1	0	0	38
50	0	0	0	1	51	64	1.67	22.94811574	37.6	102	26	115	72	11.31	81.4	149	281	3.3	129	2.4	16.68	3.8	64.1	7.418	69.5	56.7	6.1	0.21	270	45	85	40.1	21.3	42.51	1	28.3	0	511395	2100	1	0	0	38
524	10	10	100	0	86	36	1.54	15.17962557	36.8	102	26	90	60	3.84	74.8	106	111	3.4	144	2.24	6.75	4.2	56.2	7.375	44.2	137.4	0	0.37	371.3513514	89	55	36.25	18.8	9.45	0	64.1	0	428740	2765	1	0	0	38
701	40	10	400	1	58	53	1.68	18.77834467	37.1	100	22	153	97	8.05	76.6	172	235	4.2	143	2.36	6.2	4.7	37.8	7.389	47	91.3	0	0.29	314.8275862	21	22	46	20.9	0.33	0	0.05	0	368665	3388	0	0	0	38
673	40	30	1200	1	73	49	1.6	19.140625	36.8	130	30	149	83	17.27	79	130	237	5	130	2.66	6.33	3.8	83.7	7.064	93.8	45.6	2.1	0.44	103.6363636	39	23	30.78	16.2	64.85	0	16	2	381413	54	1	0	0	38
258	30	30	900	1	65	52	1.64	19.33372992	36.8	135	26	119	80	22.45	88.8	125	472	4.4	133	2.16	6.6	6	106	7.428	37.6	39.7	60	0.41	96.82926829	23	7	37.19	39.5	89.24	0	41.3	0	479360	3	1	0	0	38
763	50	40	2000	1	80	52	1.6	20.3125	37.2	119	24	129	86	8.53	58.6	126	227	2.9	151	2.2	15.6	3.4	98.4	7.39	45.5	53.1	37	0.41	129.5121951	18	13	44.19	17	4.44	0	128.1	0	347531	1942	1	0	0	38
43	0	0	0	1	84	53	1.69	18.56	36.4	106	28	138	74	10.02	76.3	124	149	3.66	138	2.15	6.37	6.23	128	7.34	46.9	24	152	0.33	73	19	10	39.4	28.9	75.3	0	1147.26	0	123092	810	0	1	0	38
888	0	0	0	0	73	58	1.57	23.53036634	37	90	22	144	87	5.27	71.7	123	178	4	146	2.44	5.54	5.1	72.3	7.319	45.8	93.3	0	0.29	321.7241379	39	36	41.9	24.7	28.89	0	21.7	0	298816	2983	0	0	0	38
687	20	30	600	1	61	58	1.64	21.56454491	36.8	105	26	140	98	6.02	61.6	195	100	4.9	148	2.27	7.1	3.9	78.4	7.215	125.9	67.5	0	0.29	232.7586207	21	9	38.69	20.9	68.94	0	150.2	1	372350	3331	0	0	0	38
11	40	20	800	1	70	40	1.71	13.67942273	37.5	135	26	135	78	12.88	79.8	108	465	2.9	128	2.12	7.39	6.8	82.1	7.437	32.3	77.1	27.5	0.29	265.862069	79	81	29.1	25.2	264.49	0	31.7	0	517054	18	1	0	0	38
1200	0	0	0	1	69	62	1.67	22.23098713	37	117	24	163	117	6.57	58.3	161	239	3.4	134	2.3	4.97	4.3	55.4	7.429	45.1	75.3	15.9	0.29	259.6551724	21	11	44.4	23.9	2.19	0	85.4	0	95426	3031	1	0	0	38
1042	40	20	800	1	64	59	1.71	20.17714852	37	80	22	120	77	18.2	75.4	14.3	231	4.2	136	2.23	5.8	6.3	100.6	7.417	36.9	79.2	23.6	0.25	316.8	18	22	32.7	21.5	20.45	0	14.68	0	223604	3392	0	0	0	38
831	0	0	0	0	84	58	1.58	23.23345618	37.8	156	20	111	64	15.76	83.8	135	361	3.3	129	2.29	7.83	3.1	69.4	7.365	45.4	70	20.5	0.29	241.3793103	15	7	39.2	25.9	238.58	0	264.3	0	323631	3286	0	0	0	38
450	0	0	0	1	52	54	1.63	20.32443826	37.2	120	26	140	90	21.99	56.4	147	269	3.6	149	2.24	10.3	7.3	111.8	7.315	48.7	49.2	38.4	0.29	169.6551724	91	146	38.3	25.7	69.42	0	212.5	0	440573	656	1	0	0	37
646	0	0	0	0	96	31	1.55	12.90322581	36.9	76	32	102	56	11.13	87.5	137	159	3.9	151	2.15	7.5	16	18.4	7.248	83.3	65	0	0.29	224.137931	72	51	36.1	19.1	3.5	0	1604.5	0	387370	1351	1	0	0	37
942	40	40	1600	1	88	52	1.67	18.64534404	37	115	28	140	80	6.35	78.5	125	230	3.7	145	2.19	6.2	4.7	90.5	7.403	37.9	78.7	20.7	0.29	271.3793103	22	8	43.1	18.6	10.66	0	36.6	0	272375	1870	1	0	0	37
932	60	20	1200	1	73	51	1.62	19.43301326	37	120	28	143	86	9.47	89.3	120	253	5.2	145	2.38	7.69	6.4	42	7.159	101	61	0	0.21	290.4761905	26	41	37.6	17.4	7.93	0	59.1	1	281759	324	1	0	0	37
686	20	30	600	1	61	58	1.64	21.56454491	37	102	26	136	87	7.08	59.8	187	129	4.6	153	2.34	5.53	4.8	82.5	7.202	94.6	94.4	0	0.29	325.5172414	26	15	40.98	18.9	6.29	0	555.6	0	372350	3331	0	0	0	37
860	40	10	400	1	85	44.5	1.62	16.95625667	36.5	120	28	150	86	9.16	75.1	139	182	4.7	145	2.46	6.9	8	112.1	7.401	43.6	93.6	0.4	0.29	322.7586207	19	18	37.7	19.2	16.34	0	272.4	0	310537	129	1	0	0	37
815	0	0	0	0	73	49	1.54	20.66115702	36.7	105	22	143	78	5.94	70.5	62	308	3.8	143	2.23	4.88	6.8	87.9	7.328	63	65.2	4.9	0.33	197.5757576	16	8	36.8	22.4	16.33	0	293.4	2	326126	2130	1	0	0	37
194	50	10	500	0	77	43	1.52	18.61149584	37.2	88	22	126	88	9.52	59.6	107	356	4.1	141	2.11	4.26	2.9	62.5	7.356	42.1	141.5	0	0.29	487.9310345	25	8	34.8	31.3	56.46	0	68.4	0	494646	752	1	0	0	37
917	0	0	0	0	87	47	1.62	17.90885536	37	95	22	123	82	6.3	73.8	99	220	5	144	2.08	5.43	4.6	64.1	7.27	91.1	45.1	8.8	0.29	155.5172414	20	7	32.87	24.4	17.19	0	727.4	0	286970	268	1	0	0	37
444	30	40	1200	1	74	47	1.61	18.13201651	36.8	118	22	163	106	7.09	58.7	145	259	4.1	143	2.41	6.2	3.5	89.1	7.371	48.4	73.1	15.3	0.29	252.0689655	13	11	36.77	25.5	19.39	0	36.17	0	441002	2761	1	0	0	37
874	15	20	300	1	85	62	1.65	22.77318641	38.7	110	22	96	60	13.7	89.2	134	260	4.5	139	2.4	6.5	5.2	110.1	7.422	35.1	66.2	37.8	0.21	315.2380952	21	9	34.6	21.4	138.43	0	54.21	0	303830	498	1	0	0	37
313	70	40	2800	1	80	50	1.62	19.05197378	36.8	98	22	115	62	13.7	82.1	151	229	4.1	140	2.16	4.4	6.7	88.5	7.372	45.7	49.7	44.3	0.21	236.6666667	24	21	35.6	19.4	29.8	0	216.3	0	471257	1272	1	0	0	37
966	40	30	1200	1	76	49	1.62	18.67093431	37	86	24	136	69	6.95	77.7	104	372	4.3	139	2.28	8.4	3.2	62.8	7.343	78.4	124.1	0	0.45	275.7777778	22	11	32.55	32.8	28.9	0	204.7	0	263060	8	1	0	0	37
137	50	20	1000	1	81	51	1.62	19.43301326	37	102	26	148	89	11.41	80.6	160	317	5.1	148	2.5	4.18	7.3	85	7.36	52.1	61.7	22.7	0.37	166.7567568	67	19	47.6	34.8	7.07	0	82.7	0	503237	2	1	0	0	37
746	0	0	0	1	73	65	1.68	23.03004535	37	105	28	165	88	11.92	68.1	140	280	3.9	134	2.38	7.8	3.3	86.5	7.398	41.7	74.2	20.1	0.29	255.862069	26	20	41.2	27.8	95.56	0	16.9	0	354021	3170	0	0	0	37
938	60	20	1200	1	83	51	1.7	17.64705882	36.6	90	24	128	68	8.91	81.1	142	291	3.9	146	2.39	3.9	5.4	123.4	7.376	41.6	92	2.8	0.29	317.2413793	34	17	42.23	23.2	18.01	0	88.23	0	274741	1633	1	0	0	37
1014	0	0	0	1	79	47	1.57	19.06771066	37.1	98	20	133	83	4.59	54.8	110	298	3.5	127	2.31	5.53	4.6	51.3	7.422	36.6	127.1	0	0.29	438.2758621	26	10	42.4	20.7	1.09	0	22.9	0	231957	3374	0	0	0	37
616	30	20	600	1	76	52	1.7	17.99	37	118	20	100	68	10	78.5	96	447	3.03	137	2.4	6.64	6.07	75	7.14	17.4	100	220	0.33	330	18	12	35.6	25.6	79.5	0	1042.96	0	164321	45	1	1	0	37
766	0	0	0	1	64	60	1.7	20.76	37.3	115	30	132	90	8.22	93.8	128	152	5.51	142	1.05	5.9	0	0	7.17	127.8	69	57	0.44	173	38	14	40.1	24.5	7	0	711.99	0	165061	15	1	1	0	37
374	50	20	1000	1	74	61	1.68	21.61281179	36.8	150	28	132	90	14.5	84.3	150	258	4.8	149	2.63	8	5.6	151.9	7.118	56.2	108.9	0	0.29	375.5172414	29	11	39.7	25.9	19.13	0	95.7	3	460344	926	1	0	0	36
707	50	40	2000	1	76	72	1.68	25.51020408	37	94	22	156	110	7.28	48.9	148	171	4.1	146	2.47	3.3	3.9	62.8	7.394	49.7	63.2	21.9	0.29	217.9310345	29	14	44.4	23.6	1.48	0	58.48	0	366318	764	1	0	0	36
63	60	20	1200	1	73	42.5	1.62	16.19417772	36.6	95	20	107	71	5.7	49.5	128	188	3.3	139	2.17	4.31	11.6	105.4	7.36	54	63.3	17.3	0.29	218.2758621	30	8	35.3	22.5	1.71	0	77.7	0	510504	60	1	0	0	36
912	45	40	1800	1	56	68	1.64	25.2825699	37.6	80	20	125	68	8.62	57	164	163	3.8	146	2.3	3.62	5.3	84.4	7.454	46.3	78.2	0	0.29	269.6551724	25	25	39	21.8	5.84	0	10.3	0	287757	3116	0	0	0	36
1089	60	40	2400	0	80	42	1.51	18.42024473	36.5	95	20	162	88	7.29	79.9	136	310	4.3	140	2.62	6.39	5	67.8	7.278	66.2	136.8	0	0.41	333.6585366	19	9	42.32	22.4	0.6	0	43.7	0	205655	497	1	0	0	36
499	60	20	1200	1	76	53	1.61	20.44674202	36.9	100	26	136	71	17.2	90.6	153	146	4.2	140	2.16	7	5.4	51.4	7.161	106	93	0	0.29	320.6896552	18	13	42	24.4	167.16	0	258	1	430649	236	1	0	0	36
295	0	0	0	1	62	51	1.63	19.1953028	36.6	80	24	125	78	7	66.5	149	120	4	146	2.22	5.38	3.6	81.1	7.336	51.4	107.6	0	0.29	371.0344828	22	17	39.3	24.3	14.14	0	20.6	0	475362	3307	0	0	0	36
909	45	30	1350	1	74	45	1.62	17.14677641	36.8	108	24	145	82	13.67	83.4	153	314	3.8	143	2.23	7.84	6.5	83.4	7.362	51.3	69.3	14.4	0.29	238.9655172	29	36	44.6	19.9	27.88	0	47.2	0	291060	3168	1	0	0	36
92	20	20	400	1	61	48	1.62	18.28989483	36.8	108	24	133	78	11.6	91.6	151	286	4.5	144	2.44	13.63	4.5	86.2	7.34	54.9	92.1	0	0.29	317.5862069	24	13	36.3	27.2	178.12	1	24.3	0	507283	11	1	0	0	36
1133	20	10	200	0	80	32	1.51	14.03447217	37	91	24	124	90	7.6	88	156	252	3.5	141	2.17	10.4	4.4	73.3	7.319	67.4	49	16.5	0.29	168.9655172	36	18	43.3	27.1	7.2	0	254.12	0	187220	64	1	0	0	36
56	40	30	1200	1	66	50	1.61	19.28937927	37.2	102	20	135	78	10.24	70.1	127	369	4.64	135.8	2.17	3.88	3.5	77.7	7.346	40.7	105.5	0	0.29	363.7931034	16	9	36.8	24.6	8.31	0	124	0	510899	37	1	0	0	36
737	50	30	1500	1	74	51	1.62	19.43301326	36.9	108	22	174	98	9.47	75.3	115	226	4.1	134	2.44	10.2	6.6	78	7.37	48.4	115.5	0	0.29	398.2758621	19	9	40.5	22.1	68.55	0	25.3	0	356812	1463	1	0	0	36
708	0	0	0	1	70	51	1.68	18.07	36.3	112	20	130	86	14.6	82.4	86	690	3.97	137	2.24	4.26	11.2	97	0	0	0	0	0	0	44	28	32.6	34.6	110.9	0	801.45	0	218586	10	1	1	0	36
1065	30	20	600	1	73	51	1.67	18.28677973	37.6	125	26	142	85	3.41	66.1	125	305	3.5	141	2.29	4.4	2.8	75	7.353	55.6	123.3	0	0.41	300.7317073	23	9	42.3	22.4	2.79	0	124.6	0	211592	520	1	0	0	36
3	0	0	0	1	81	33	1.58	13.21903541	37.2	90	24	99	60	6.75	69.1	126	200	3.7	135	2.15	8.13	4.2	82.7	7.303	56.4	133.8	0	0.41	326.3414634	23	5	43.4	33.4	24.56	0	5	0	518514	23	1	0	0	36
970	0	0	0	1	78	45	1.61	17.36044134	36.8	108	20	127	84	15.08	80.3	121	304	4.3	131	2.02	5.46	4	79.6	7.459	32.1	67.3	40.1	0.33	203.9393939	47	25	28.9	33.4	89	0	32.7	0	257812	280	1	0	0	36
1004	15	10	150	1	78	48	1.7	16.60899654	36.4	92	24	126	89	6.56	69.2	81	207	3.8	146	3.23	6.38	3.4	67	7.271	60.4	105.6	0	0.29	364.137931	14	8	31.3	29.9	81.73	0	94.7	2	238239	309	1	0	0	36
705	30	20	600	1	68	58	1.69	20.30741221	36.8	92	22	126	80	6.38	56.8	130	256	3.98	141.4	2.17	4.51	3.7	84	7.356	46.7	86.2	0	0.29	297.2413793	31	27	38	23.7	35.07	0	14.8	0	368086	3651	0	0	0	36
699	0	0	0	0	71	43	1.52	18.61149584	36.9	95	22	110	86	19.51	92.1	92	721	3.6	132	2.25	5.66	3.3	66.2	7.354	54.3	70.3	10.3	0.33	213.030303	20	9	29.6	26.9	268.04	0	23.6	0	369527	392	1	0	0	35
1206	0	0	0	0	56	45	1.56	18.49112426	37.3	80	22	110	69	6.51	75.4	122	182	3.6	140	2.32	5.8	3.8	94.6	7.394	41.1	130.8	0	0.37	353.5135135	27	38	39.4	31	7.1	0	9.39	0	82759	3200	0	0	0	35
1056	20	10	200	1	74	51	1.61	19.67516685	37.4	100	24	180	108	5.55	63.6	124	231	4	134	2.49	5.34	5.9	75.2	7.316	55.1	131	0	0.41	319.5121951	28	12	42.54	24.9	2.08	0	52.8	0	214589	600	1	0	0	35
260	50	20	1000	0	81	42	1.53	17.94181725	37.6	84	36	138	86	14.5	79.3	145	163	5.5	146	2.4	6.97	7.9	76.4	7.203	73.4	105.5	0	0.29	363.7931034	21	14	32.6	26.3	59.47	0	260.8	0	478850	631	1	0	0	35
117	0	0	0	0	72	40	1.57	16.22783886	37	104	20	140	82	8.28	80.5	123	306	4	141	2.57	5.23	2	49.5	7.331	52.5	65.8	16.9	0.29	226.8965517	27	15	45	25.8	76.41	0	144.8	0	504583	2375	0	0	0	35
453	40	20	800	0	64	40	1.53	17.087445	38.5	100	24	123	74	20.82	77	137	372	3.9	144	2.14	5.43	1.7	71.1	7.311	64.6	130.6	0	0.37	352.972973	13	6	37.6	24.7	148.14	0	41.5	0	439809	2658	1	0	0	35
719	0	0	0	0	67	42	1.54	17.70956316	37	110	22	130	56	7.98	69.7	118	338	4.1	147	2.6	15.37	22.4	205.8	7.308	65.7	77.6	0	0.29	267.5862069	13	18	34.99	25.8	135.75	0	53.4	0	363273	1204	1	0	0	35
1173	0	0	0	0	74	44.5	1.55	18.52237253	37	118	20	142	86	11.49	83	116	476	4	140	2.34	5.48	2.6	42.3	7.415	45.8	91.6	0	0.29	315.862069	14	8	37.7	27.6	27.46	0	86.5	0	163465	588	1	0	0	35
321	0	0	0	0	77	56	1.6	21.875	37.4	131	24	113	84	7.64	67.7	141	210	4.5	152	2.18	6	9.7	127.6	7.34	31.4	107.1	0	0.29	369.3103448	29	28	30.9	18.7	7.58	0	2540.3	0	470071	1166	1	0	0	35
145	0	0	0	0	82	39	1.53	16.66025887	36.8	116	24	144	81	6.34	81.8	92	231	4.6	143	2.52	14.2	5.5	92.4	7.436	40.2	112.7	0	0.29	388.6206897	29	25	53.35	31.4	13.7	0	1557.1	0	501907	75	1	0	0	35
227	50	40	2000	1	80	54	1.59	21.35991456	37	94	24	105	73	8.4	73	132	182	4.7	141	2.16	7.35	14.9	147.8	7.375	39.6	125	0	0.29	431.0344828	23	13	34.9	23.9	18.56	0	94.3	0	485043	1475	1	0	0	35
1140	30	5	150	0	64	41	1.56	16.84746877	36.5	98	26	111	63	12.65	76	142	256	5	145	2.46	10.1	3	64.3	7.371	51.1	87.5	0	0.29	301.7241379	31	30	47.01	25.4	95.98	0	137.38	0	179995	263	1	0	0	35
396	30	40	1200	1	57	60	1.62	22.86236854	36.8	110	24	172	120	8.89	62.7	151	263	4.2	143	2.38	14.94	3.5	132	7.27	73.9	45.2	26.8	0.21	215.2380952	22	17	40.38	21.5	7.57	0	403.9	0	452939	3183	1	0	0	35
178	30	20	600	1	87	51	1.62	19.43301326	36.5	40	28	113	87	7.06	87.4	95	36	6.2	150	2.11	4.31	19.3	279.3	7.229	28.2	140.1	0	0.41	341.7073171	130	25	30.25	29.7	27.2	0	253.6	1	498022	1	1	0	0	35
78	0	0	0	1	84	48	1.6	18.75	37	140	22	123	83	20.59	88.9	100	403	4.1	136	2.08	7.28	11.2	124.4	7.432	38.4	78.8	21.1	0.21	375.2380952	40	10	29.1	27.8	177.75	0	54.8	0	508664	1980	1	0	0	35
1144	30	5	150	0	64	41	1.56	16.84746877	36.5	112	26	111	63	8.49	60	137	318	3.7	151	2.48	8.5	3.9	81.7	7.331	54.5	103.3	0	0.29	356.2068966	28	9	44.39	22	2.93	0	221.1	0	179995	263	1	0	0	35
1035	50	15	750	1	80	46	1.63	17.31341037	37	82	26	141	74	5.07	80.4	181	86	5.4	141	2.32	15.94	14.5	191.3	7.175	90.5	102.4	0	0.29	353.1034483	169	145	43.1	17.2	48.17	0	194.8	2	229469	12	1	0	0	34
828	0	0	0	0	82	42	1.5	18.66666667	36.8	102	22	92	62	4.46	72.1	128	223	5	144	2.34	7.9	5	57	7.289	67.4	72.2	33	0.29	248.9655172	23	11	34.3	23.2	5.36	0	830.6	0	324246	620	1	0	0	34
816	0	0	0	0	79	52	1.63	19.57168128	37	88	20	102	62	5.69	67.11	112	256	5	137	2.29	6.31	2.9	67.3	7.415	34.2	75.4	27.2	0.29	260	21	13	39.55	27.7	11.42	0	5	0	325945	1035	1	0	0	34
390	30	10	300	1	76	51	1.65	18.73278237	36.9	102	22	142	89	6.08	76.7	131	236	3.6	137	2.53	6.67	4.5	75.2	7.357	49.1	125.5	0	0.29	432.7586207	19	6	41.1	23.1	2.39	0	15.2	0	454153	1909	1	0	0	34
280	40	30	1200	1	84	56	1.71	19.15119182	36.5	96	24	108	61	12.5	86.8	106	225	4.1	137	2.36	5.4	6.4	63.2	7.494	52.5	57.8	24.2	0.29	199.3103448	23	11	38.01	24.5	27.1	0	23	0	476267	306	1	0	0	34
979	70	20	1400	1	78	45	1.62	17.14677641	37.8	112	26	137	69	2.19	61.5	100	118	3.5	144	2.46	7.08	9.7	118	7.343	51.6	137.6	0	0.37	371.8918919	31	19	33.4	26	147.01	0	96.9	0	252566	28	1	0	0	33
242	20	40	800	1	51	61	1.64	22.67995241	37	120	24	148	93	14.85	76.6	85	149	4.2	145	2	7.4	3.9	85.1	7.358	48.6	62	24.2	0.29	213.7931034	95	38	30.7	13.2	79.04	0	77.6	0	481611	3238	0	0	0	33
250	0	0	0	0	70	39	1.56	16.02564103	37	102	24	125	72	8.64	76.7	123	238	3.2	146	2.33	7.2	4.6	75	7.377	46.2	96.4	0	0.29	332.4137931	31	33	42.7	23.3	2.67	0	21	0	480358	3251	0	0	0	33
887	10	20	200	1	73	82	1.68	29.05328798	38	120	24	137	79	18.66	87.2	157	233	4.6	148	2.38	6.4	4.9	113.4	7.542	46.2	80.5	12.3	0.21	383.3333333	34	21	42.4	25.2	119.11	0	23.8	0	300259	3052	0	0	0	33
1162	50	15	750	1	72	51	1.68	18.06972789	36.8	95	22	142	73	5.16	73.3	117	89	4.2	146	2.16	6.66	6.5	53.3	7.161	133.9	47.3	0	0.29	163.1034483	29	15	37.2	25.5	8.37	0	132.7	2	173086	388	1	0	0	33
666	30	10	300	1	75	56	1.65	20.57	36.2	90	30	116	88	8.33	88	143	205	3.29	135	2.51	8.6	11.22	81	7.52	42.9	62	91	0.29	213	93	105	41	27.9	16.3	0	12870.39	0	130561	3	1	1	0	33
662	60	30	1800	1	79	46	1.59	18.19548277	37	90	22	153	95	7.88	76.4	145	196	2.8	138	2.4	5.07	4.9	89.2	7.353	52.9	77.4	14.9	0.29	266.8965517	22	12	35.8	23.7	3.15	0	21.6	0	385442	496	1	0	0	33
773	0	0	0	0	58	52.5	1.56	21.5729783	36.8	82	22	127	90	12.9	78.8	142	316	3.6	144	2.2	6.2	2.5	80.3	7.456	39.1	90.9	7.1	0.29	313.4482759	22	12	42.33	22.9	16.7	0	24.5	0	345282	2261	1	0	0	33
1163	50	15	750	1	71	51	1.68	18.06972789	37	100	28	92	61	6.15	78.3	128	124	5.2	142	2.32	8.7	17.5	150.5	7.154	110.3	94.4	0	0.29	325.5172414	597	438	37.05	25.8	21.59	0	3351.6	2	173086	388	1	0	0	33
638	0	0	0	0	72	40	1.55	16.65	37.2	130	24	142	78	11.5	91	110	252	3.92	139	2.09	6.89	9.24	60	0	0	0	0	0.29	0	22	21	41	24.2	4.2	0	0	0	154951	32	1	1	0	33
1079	30	15	450	1	71	35	1.61	13.50256549	37	100	24	135	73	5.69	52.9	127	175	3.86	137.6	2.05	4.16	3.1	55.1	7.417	45.6	82.4	8.6	0.29	284.137931	33	26	36.6	21.1	17.21	0	34	0	205941	1084	1	0	0	32
219	30	25	750	1	77	45	1.63	16.93703188	36.8	112	28	151	86	8.46	56	143	310	3.8	148	2.56	11.85	5.4	110.9	7.091	56.6	110.1	0	0.29	379.6551724	29	16	41.41	19.2	3.54	0	238.5	0	488049	2071	1	0	0	32
562	0	0	0	0	51	40	1.53	17.087445	37.4	104	20	120	78	11.31	79	133	238	4.1	139	2.49	6.88	4.3	59.9	7.374	43	60.7	32.7	0.33	183.9393939	23	9	43.68	23.6	60.28	0	5.6	0	414601	3181	0	0	0	32
154	0	0	0	1	76	61	1.645	22.54228989	36.8	92	24	161	78	6.32	50.5	140	307	4.4	150	2.51	5.48	3	78.9	7.33	50.6	113	0	0.29	389.6551724	21	9	43.16	20.8	1.37	0	55.7	0	501012	2899	0	0	0	32
502	0	0	0	1	80	41	1.72	13.86	36.6	108	26	124	93	13.8	87.5	107	377	3.66	142	2.07	9.56	8.29	52	7.49	35.6	60	162	0.33	154	14	4	31.3	31.5	101.9	0	457.7	0	200538	9	1	1	0	32
873	0	0	0	0	66	51	1.565	20.82291337	37	120	22	134	78	10.39	92.3	114	222	3.5	138	2.18	9.82	3.4	72.6	7.438	41.7	58.1	39.4	0.29	200.3448276	22	10	39.6	28.5	53.68	0	20.3	0	305195	338	1	0	0	32
119	40	20	800	1	68	53	1.63	19.94805977	38.4	104	22	124	86	5.17	74.1	132	214	3.9	125	2.33	6.46	3	90	7.426	34.4	86.6	18.1	0.29	298.6206897	49	32	37.5	19.6	28.38	0	42.1	0	504424	1974	1	0	0	32
452	9	30	270	1	63	63	1.62	24.00548697	37	102	22	118	78	5.11	64.3	152	202	3.4	132	2.33	4.38	6.2	81.7	7.314	50.1	76.2	9	0.29	262.7586207	46	21	41.3	22.2	20.06	0	15	0	440012	2979	1	0	0	32
803	35	33	1155	1	69	52	1.57	21.09619051	36.4	116	26	124	78	7.41	71.6	122	258	4.8	135	2.37	5.56	2.7	68.6	7.209	112	54.9	0	0.29	189.3103448	15	8	41.6	17.9	10.07	0	614.9	0	327840	556	1	0	0	32
1091	50	30	1500	1	86	42	1.63	15.80789642	36.9	92	24	120	64	19.9	87.7	132	509	3.9	138	2.57	8.08	8.4	111.3	7.438	40.3	120.6	0	0.29	415.862069	22	9	35.8	25.3	44.77	0	39.7	0	205292	1031	1	0	0	32
811	0	0	0	0	91	46	1.53	19.65056175	37	90	22	108	65	5.94	70.5	62	328	4.5	143	2.32	10.84	3.5	74.6	7.327	85.3	42	1.5	0.41	102.4390244	16	8	36.8	22.4	16.33	0	293.4	1	327298	712	1	0	0	32
1136	20	10	200	0	80	32	1.51	14.03447217	37	112	32	131	68	9.81	86.1	148	181	3.55	137	2.35	7.04	7.7	72	7.282	56.8	53.5	23.4	0.21	254.7619048	41	19	49.7	34	83.8	0	352.12	0	187220	64	1	0	0	32
212	45	20	900	1	78	60	1.71	20.51913409	37	82	20	135	82	4.69	53.6	143	187	4.6	144	2.44	8.18	5.1	104.3	7.316	52.7	56.3	57.8	0.21	268.0952381	24	16	33.8	24.3	1.09	0	2.3	0	489550	2135	1	0	0	32
958	30	20	600	1	75	41	1.65	15.05968779	37.8	100	26	148	86	5.8	75.3	130	130	4.2	139	2.08	8.75	6.3	87.6	7.243	76.7	79.2	0	0.29	273.1034483	24	5	37.86	23.7	43.49	0	166.7	0	266629	1371	1	0	0	32
568	10	25	250	1	73	39	1.62	14.86053955	37	102	22	131	95	12.18	74.2	147	213	3.7	139	2.37	4.68	5.4	68.2	7.34	57.3	84.8	0	0.29	292.4137931	20	22	34.5	34.7	112.65	0	357.4	0	413595	452	1	0	0	32
1094	30	24	720	1	60	76	1.67	27.25088745	36.8	95	20	145	92	7.9	51	156	110	4	139	2.22	6.1	5.6	70.3	7.445	37.2	68.2	34.4	0.29	235.1724138	39	41	37.2	25.5	34.3	0	53.2	0	203721	3386	0	0	0	32
502	5	10	50	1	53	57	1.62	21.71925011	36.6	128	22	120	76	14.19	96.2	142	297	4.3	143	2.16	6.9	2.7	61.2	7.311	62	57.5	23.4	0.29	198.2758621	18	12	39.9	28.7	72.33	0	45.8	0	430569	794	1	0	0	32
906	55	10	550	1	84	58	1.61	22.37567995	37.8	98	22	130	64	13.01	87.4	106	211	4.6	136.2	2.12	8	11.6	130.2	7.406	37	79.8	22.7	0.29	275.1724138	27	24	42.43	22.6	133.89	0	12.1	0	291762	810	1	0	0	32
455	30	15	450	1	66	61	1.63	22.95908766	37.2	110	24	127	84	4.06	79.4	154	313	5.2	121	2.26	9.31	3.5	80.5	7.308	66	118.4	0	0.29	408.2758621	41	16	39.3	24.7	0.62	0	37.1	0	439057	792	1	0	0	31
1084	60	40	2400	0	80	42	1.51	18.42024473	36.5	105	23	122	56	10.13	73	124	256	4.5	132	2.37	6.1	3.8	32.5	7.331	52.5	96.2	0	0.29	331.7241379	23	8	42.3	24.8	56.21	0	42.34	0	205655	497	1	0	0	31
537	0	0	0	0	79	70	1.62	26.6727633	37	84	22	147	82	5.18	60.5	123	173	3.5	151	2.24	5.7	6.4	62.5	7.326	54.1	70	10.2	0.29	241.3793103	27	12	39.96	26.2	2.09	0	456.7	0	421989	965	1	0	0	31
1146	30	5	150	0	64	41	1.56	16.84746877	36.8	105	24	79	63	7.9	62.6	132	256	3.5	143	2.7	10.09	4.7	67.3	7.239	80.6	100.8	0	0.33	305.4545455	37	23	45.3	23.8	4.53	0	718.1	0	179995	263	1	0	0	31
963	30	40	1200	1	82	49	1.63	18.44254582	37.6	86	22	140	97	22.55	84.5	152	255	4	138	2.1	4.51	11.5	72.3	7.157	100	52.3	0	0.5	104.6	42	24	35.78	14.1	32.67	1	1543.2	2	265726	14	1	0	0	31
33	50		0	1	75	50	1.62	19.05197378	36.9	82	22	143	95	15.89	81.7	145	211	3.7	144	2.39	3.89	8.1	68.1	7.362	44.9	81.2	10.11	0.29	280	33	32	39.8	24.9	7.95	0	22	0	514648	711	1	0	0	31
159	20	20	400	1	67	41.5	1.61	16.01018479	36.8	82	24	124	83	4.76	69.5	129	322	4.6	136	2.5	6.93	4.8	96.4	7.403	46.1	95.4	0	0.29	328.9655172	24	21	39.5	32.8	18.18	0	153.1	0	500433	3	1	0	0	30
1107	55	30	1650	1	76	39.5	1.69	13.83004797	36.4	95	22	137	91	7.69	81.1	126	202	4.2	148	2.34	8.49	5.3	51	7.356	64.3	65.3	4.3	0.29	225.1724138	19	23	34.84	13.3	1.7	0	5.4	0	199194	550	1	0	0	30
968	0	0	0	1	83	56	1.64	20.82093992	36.9	120	20	167	87	4.59	66.3	108	152	2.6	147	2.4	6.54	9	117.5	7.385	45.6	97.6	0	0.33	295.7575758	35	14	36.6	22.1	29.33	0	420.2	0	259472	402	1	0	0	30
203	20	10	200	1	71	58	1.62	22.10028959	37	102	22	148	97	7.64	64.2	157	179	3.21	143.7	2.37	4.23	5.3	89	7.345	42.3	113	0	0.29	389.6551724	25	14	41.9	15.1	3.4	0	35.8	0	492600	303	1	0	0	30
797	40	40	1600	1	52	57	1.61	21.98989237	36.8	85	22	145	86	7.08	60.4	138	104	4.2	143	2.37	5.5	4	77.5	7.385	42.3	73.9	21.9	0.29	254.8275862	16	10	38.5	23.1	14.96	0	16.34	0	331823	3391	0	0	0	30
127	30	60	1800	1	61	48	1.61	18.5178041	37	104	26	136	90	7.4	82.2	159	163	4.4	147	2.35	6.21	6.6	60.5	7.362	69.9	49.2	22.5	0.21	234.2857143	34	48	32.3	14.8	2.67	0	568.2	0	503764	38	1	0	0	30
1131	1	20	20	0	76	42	1.53	17.94181725	38.1	90	22	157	87	11.19	75	120	109	4	142	2.3	7.7	3.8	86.7	7.324	60.2	112.5	0	0.33	340.9090909	43	61	40.27	22	275.6	0	43.08	0	188399	2954	1	0	0	30
988	15	20	300	1	82	47	1.68	16.65249433	36.8	85	34	144	85	4.53	72.5	134	263	4.6	141	2.19	5.11	5.5	84.2	7.357	46.4	120.2	0	0.29	414.4827586	28	14	41	19.5	17.33	0	36.4	0	247204	1061	1	0	0	30
734	50	20	1000	0	77	52	1.58	20.82999519	36.8	100	22	163	82	10.04	79.1	135	244	4.2	148	2.3	5.8	5.4	32.4	7.406	48.2	95.8	0	0.29	330.3448276	18	17	36.8	19.7	4.41	0	41.77	0	359439	1956	1	0	0	30
235	0	0	0	0	64	38	1.52	16.44736842	36.9	84	24	132	86	13.02	91.7	125	265	3	149	2.24	12.2	3.6	66.9	7.402	46	59.5	30.4	0.21	283.3333333	29	13	43.68	26.6	104.67	0	151.2	0	483039	1170	1	0	0	30
677	0	0	0	1	80	62	1.64	23.05175491	38.5	80	24	145	79	10.4	88.5	132	150	4.4	147	2.31	7.35	11.1	129.1	7.308	68	77.4	0	0.29	266.8965517	259	308	35.9	25.4	74.96	0	814.3	0	377139	324	1	0	0	30
1	40	10	400	1	84	60	1.7	20.76124567	36.7	72	22	143	64	6.06	68.4	93	238	3.64	143	2.18	4.7	7	87.7	7.352	42.1	68.9	24.65	0.29	237.5862069	26	8	38.2	25.2	232	0	111.2	0	522617	253	1	0	0	30
983	30	40	1200	1	73	48	1.58	19.22768787	36.8	102	24	117	89	8.24	86.4	129	139	4	144	2.04	7.7	2.4	37.8	7.317	89.3	103.6	0	0.29	357.2413793	19	10	28.4	21	22.43	0	213.2	0	250731	330	1	0	0	30
1011	30	10	300	1	90	52	1.61	20.06095444	38.6	92	26	144	72	11.21	87	83	129	4.7	140	1.95	12.3	12.2	219.3	7.284	52.8	52.8	40.8	0.33	160	15	9	35.6	19.2	38.67	0	127.3	0	233100	1282	1	0	0	30
29	50	30	1500	1	78	35	1.6	13.671875	36.3	118	22	100	61	13.46	85.5	115	510	4.1	115	2.3	5.94	6	66.4	7.395	41.3	81.9	13.3	0.29	282.4137931	24	15	32	25	25.27	0	21.1	0	514731	1789	1	0	0	30
312	40	20	800	1	63	50	1.62	19.05197378	38.7	140	28	125	81	12.79	92.2	151	169	3.9	143	2.54	8.58	7	80.6	7.426	51.2	51.7	32.5	0.29	178.2758621	21	17	43	21.9	85.19	0	38.9	0	471341	424	1	0	0	30
1055	0	0	0	0	75	42	1.54	17.70956316	36.4	90	22	105	58	6.57	29.7	131	177	4.3	141	2.17	6.4	6.4	76.3	7.367	49.3	41.5	44	0.21	197.6190476	34	13	40.58	33.7	106.97	1	47	0	214903	1835	1	0	0	30
804	35	33	1155	1	70	52	1.57	21.09619051	36.5	122	24	113	77	18.27	78.9	124	325	5.3	143	2.14	5.82	6.1	68.2	7.278	88.4	104.4	0	0.29	360	19	6	38.4	15.8	164.03	0	286.7	1	327840	556	1	0	0	30
951	45	20	900	1	79	49	1.62	18.67093431	37.8	105	22	111	62	18.51	89.1	136	279	3.34	138.5	2.32	4.8	9.7	73.6	7.338	46.1	113.3	0	0.33	343.3333333	20	14	38.8	20.9	22.42	0	36.4	0	269351	1164	1	0	0	30
720	0	0	0	1	70	65	1.7	22.49	36	140	30	140	80	8.51	86.3	145	190	4.94	134	2.11	7.27	8.19	122	7.31	56.9	85	279	0.61	139	328	110	38.5	28.6	78.6	0	2447.13	0	203460	2	1	1	0	29
277	40	30	1200	1	85	52	1.72	17.57706869	37.6	110	24	107	50	8.58	70.4	99	385	4.6	139	2.38	6.13	6.8	69.9	7.168	70.5	73.7	0	0.33	223.3333333	24	11	34.9	31	107.25	0	264.3	1	476267	284	1	0	0	29
1097	0	0	0	0	74	45	1.58	18.02595738	37	118	24	136	94	14.66	70.2	146	320	4.1	144	2.47	11.76	4.5	80.5	7.374	60.6	140.9	0	0.37	380.8108108	12	5	40.4	24.9	245.28	0	218	0	202992	3219	0	0	0	29
233	60	30	1800	1	77	61	1.57	24.74745426	37	82	22	125	80	7.13	79.5	92	312	4.2	147	2.3	7.8	7.3	63.5	7.429	50	92.8	0	0.29	320	31	13	38.01	20.8	54.11	0	97.9	0	483198	617	1	0	0	29
1031	0	0	0	1	79	46	1.6	17.96875	36.8	100	24	115	79	9.54	85.6	103	269	3.5	131.9	2.16	5.09	4.3	57.4	7.339	49.5	44.9	4.16	0.29	154.8275862	29	10	38.5	16.7	101.14	0	84.8	0	231957	3374	0	0	0	29
1063	0	0	0	0	64	54	1.58	21.63114885	37	95	24	96	68	6.83	71.5	158	294	3.8	142	2.45	7.28	6.7	61.1	7.309	56.2	103.3	0	0.29	356.2068966	14	5	39.2	20	35.78	0	1367.2	0	212417	2042	1	0	0	29
504	10	20	200	1	74	53	1.63	19.94805977	36.8	102	20	137	66	12.85	84.9	124	383	3.8	136	2.21	14.92	7	131.1	7.449	31.9	76.7	30.8	0.29	264.4827586	124	94	29.7	36.6	137.5	0	421.1	0	429930	35	1	0	0	29
111	35	20	700	1	59	52	1.63	19.57168128	37.4	92	20	91	60	5.46	74.6	144	156	4.3	125	2.19	5.68	5.9	80.1	7.345	46.3	74.2	15.4	0.29	255.862069	120	68	36	28.4	90.54	0	15.4	0	504696	425	0	0	0	29
641	40	20	800	1	60	50	1.63	18.81892431	36.8	100	24	123	65	13.25	81.5	130	235	3.9	150	2.29	4.95	5.4	100.4	7.296	54.6	112.7	0	0.29	388.6206897	73	154	41.1	20.9	36.74	0	53.4	0	387408	341	1	0	0	29
880	25	15	375	1	81	56	1.64	20.82093992	37.4	108	22	129	79	16.56	85.7	154	256	4.2	138	2.35	7.75	4	93.3	7.412	42.1	76.4	19	0.29	263.4482759	16	5	44.9	23.7	210.48	0	64.3	0	303033	1935	1	0	0	29
68	0	0	0	0	71	38	1.54	16.0229381	37.8	138	26	117	76	13.77	86.7	148	285	3.9	138	2.54	9.39	5	93.2	7.354	38.9	77.1	21.5	0.29	265.862069	22	17	44.1	24.8	4.83	0	24.1	0	509854	2939	0	0	0	29
479	0	0	0	0	79	35	1.5	15.55555556	36.4	100	22	134	78	12.7	83.8	150	344	3	141	2.34	8.03	7.7	74.4	7.462	42.4	78.3	15.5	0.29	270	30	51	35.26	20.1	255.03	0	86.5	0	436481	510	1	0	0	29
986	40	40	1600	1	84	55	1.62	20.95717116	37.8	82	20	132	86	8.09	71.1	144	193	4	135	2.44	7.08	4.2	73.4	7.324	47.6	60.8	0	0.21	289.5238095	23	14	41.5	21.3	22.02	0	74.2	0	249574	2911	0	0	0	28
1008	10	2	20	1	68	43	1.6	16.796875	37	90	22	138	80	9.34	87.5	131	536	4.3	138	2.31	8.3	4.6	94.7	7.435	40.7	69.5	26.4	0.29	239.6551724	16	13	43.26	26.7	69.03	0	47.3	0	236311	3223	0	0	0	28
794	60	3	180	0	84	42	1.57	17.0392308	37	102	22	115	99	3.84	56.4	117	155	4	139	2.09	5.39	6.2	71	7.32	47.8	134.6	0	0.29	464.137931	73	9	37.1	17	11.78	0	19.7	0	333079	3650	0	0	0	28
443	30	40	1200	1	74	48	1.61	18.5178041	37	120	22	166	107	8.44	73	141	263	3.7	145	2.34	10.2	3.3	80.4	7.31	56.4	88.1	0	0.29	303.7931034	17	15	38.3	28.1	23.38	0	48.27	0	441002	2761	1	0	0	28
581	63	40	2520	1	74	56	1.71	19.15119182	36.8	86	44	109	80	11.22	86.6	124	247	2.5	131	2.49	15.22	3.1	150.1	7.37	49.5	67.5	17.5	0.29	232.7586207	51	26	35.1	23.6	102.72	0	605.4	0	411202	129	1	0	0	28
10	30	20	600	1	74	52	1.59	20.56880661	37.9	100	20	102	60	12.35	72.8	127	161	3.4	133	2.17	5.54	7.3	11.89	7.412	37.1	66.4	33	0.29	228.9655172	36	32	32.4	25.2	52.42	1	28.6	0	517297	1961	1	0	0	28
306	30	20	600	1	64	52	1.64	19.33372992	37.2	100	24	139	103	5.88	43.2	151	160	4.1	145	2.19	5.5	6.1	73.7	7.348	45.9	101.1	0	0.29	348.6206897	34	48	42.1	21.1	0.26	0	78.51	0	472905	3336	0	0	0	28
762	40	10	400	1	64	53	1.61	20.44674202	37.3	85	22	112	73	6.05	76	131	182	3.9	141.3	2.29	4.67	5.4	72.3	7.416	40	56.6	40.3	0.41	138.0487805	22	11	39.24	18.6	10.39	0	89.3	0	348170	3266	0	0	0	28
350	40	20	800	1	71	62	1.62	23.62444749	38.2	118	24	135	84	13.23	91.1	151	196	4.1	137	2.5	11.5	5.2	75.7	7.377	38.9	62.4	37.7	0.29	215.1724138	17	14	37.3	21.1	151.61	0	42.11	0	468074	185	1	0	0	28
591	0	0	0	1	58	72	1.7	24.91349481	37	88	20	133	89	7.55	29.6	136	296	4	143	2.49	5.66	3.8	39.7	7.363	42.5	79.7	14.6	0.21	379.5238095	46	44	40.56	18.8	0.88	0	128.3	0	407182	3097	0	0	0	28
171	0	0	0	0	75	38	1.51	16.6659357	36.8	115	30	215	119	13.85	87.4	142	181	3.8	144	2.27	8.09	5.5	117.2	7.332	53.5	80.4	2.8	0.29	277.2413793	45	27	40.04	20.5	45.21	0	260.4	0	498792	3063	0	0	0	28
391	30	10	300	1	70	42	1.63	15.80789642	37	100	24	160	98	6.96	66.8	142	303	3.45	139.7	2.2	4.7	4.4	100.8	7.364	41.9	82.9	12.5	0.29	285.862069	21	10	40.7	20.7	1.47	0	237	0	453937	3567	0	0	0	27
13	0	0	0	0	59	41	1.55	17.06555671	38.2	102	24	119	81	10.01	67.4	145	196	2.9	136	2.55	14.21	3.6	90.9	7.398	42.5	64.4	28.8	0.29	222.0689655	21	12	47.1	37.2	5.59	0	20.4	0	516774	2871	0	0	0	27
640	0	0	0	1	78	55	1.6	21.48	36	102	22	110	76	4.99	79.4	148	211	3.54	134	2.6	6.1	12	162	7.43	44	78	152	0.33	2336	29	16	39.3	26.4	185	0	1842	0	132837	24	1	1	0	27
266	10	30	300	1	65	51	1.61	19.67516685	36.6	110	24	122	81	8.17	68	142	358	3.72	140.8	2.36	5.16	6	77.1	7.369	45.5	65.6	25.3	0.21	312.3809524	24	16	41.08	23.2	9.35	1	11.8	0	477200	3287	0	0	0	27
224	60	20	1200	1	94	46	1.65	16.9	37.4	84	30	154	102	10.3	67.8	116	185	3.51	145	2.16	5.81	5.18	99	7.33	63.8	122	133	0.33	370	17	10	34.4	33	10.9	0	6453.45	0	129146	1	1	1	0	27
863	45	20	900	1	64	42	1.61	16.20307858	36.8	110	22	158	94	5.13	66.5	128	253	3.9	146	2.13	5.47	5.1	67.1	7.243	72.5	112.4	0	0.29	387.5862069	28	11	37.4	24.9	5.86	0	56.4	0	310127	915	1	0	0	27
202	20	10	200	1	71	58	1.62	22.10028959	36.8	118	24	156	87	12.9	89.9	143	175	4.2	142	2.18	5.84	5.4	102.2	7.378	44.5	112.4	0	0.29	387.5862069	25	14	41.9	15.1	39.75	0	168.3	0	492600	303	1	0	0	27
793	0	0	0	1	84	45	1.58	18.03	36	102	22	87	52	11.4	68.1	90	167	2.74	141	2.23	6.77	3.4	80	0	0	0	0	0	0	65	44	16.8	26.9	76.8	0	0	0	218668	1	1	1	0	26
482	60	13	780	0	75	42	1.52	18.17867036	36.9	90	24	132	89	7.7	76.5	158	171	3.6	137	2.25	7.06	4.8	72.8	7.344	49.9	73.3	12.3	0.29	252.7586207	28	17	40.66	19.8	39.44	0	44	0	435334	3151	0	0	0	26
795	60	20	1200	1	84	45	1.65	16.52892562	37	180	40	141	56	10.44	68	132	226	4	146	2.47	8.6	10.9	114.1	7.405	42.3	66.4	28.8	0.29	228.9655172	157	48	36.6	19.5	96.7	0	3995.09	0	332202	127	1	0	0	26
812	0	0	0	0	92	45	1.5	20	37	100	22	108	65	12.85	79.9	90	386	4.5	145	2.49	10.32	3.1	80	7.352	61.9	96.3	0	0.29	332.0689655	21	9	36.9	21	11.13	0	399.1	1	327298	712	1	0	0	26
1003	20	5	100	0	83	41	1.53	17.51463112	38.2	102	20	120	72	12.14	86.6	121	152	4.8	133	2.48	6.45	14.5	116.5	7.399	42.6	51.8	42.1	0.29	178.6206897	15	5	31.51	18.3	288.43	0	65.2	0	239291	970	1	0	0	26
1199	0	0	0	0	70	45	1.51	19.73597649	37.2	100	22	130	86	14.84	92.7	96	312	4.7	146	2.43	5.97	7.5	128.8	7.32	20.1	62	35.6	0.33	187.8787879	23	6	40.8	22	85.64	0	109.8	0	100978	1667	1	0	0	26
994	35	30	1050	1	53	65	1.65	23.87511478	36.5	105	26	143	77	5.12	82.4	137	262	3.87	143.2	2.33	7.02	2.38	63	7.375	44.8	81.7	8.4	0.29	281.7241379	26	18	39.42	17.5	2.3	0	23.5	0	245168	3250	0	0	0	26
564	50	50	2500	1	67	52	1.62	19.81405274	36.8	108	20	128	79	9.27	55.6	150	199	4	143	2.43	3.81	3.9	93.1	7.365	43.3	45.7	47	0.29	157.5862069	21	4	39.73	22.9	6.31	0	49.6	0	414021	3404	0	0	0	26
1083	0	0	0	0	70	41	1.56	16.84746877	38.9	90	24	135	82	20.9	90.8	119	231	3.2	144	2.18	6.4	7	84	7.39	44	62.9	29.8	0.33	190.6060606	11	7	30.7	32.8	212.69	0	203.5	0	205661	752	1	0	0	26
902	45	25	1125	1	71	43	1.62	16.38469745	36.4	88	22	142	78	6.01	68.1	130	311	4.4	136	2.11	11.63	4.1	67.6	7.381	53.3	118.6	0	0.33	359.3939394	35	30	43.2	24.4	22.41	0	11.1	0	292277	1238	1	0	0	26
310	40	20	800	1	62	50	1.62	19.05197378	36.5	120	24	128	89	10.44	79.6	140	258	3.6	141	2.54	6.16	2.9	58.2	7.397	54.1	45.1	36.9	0.29	155.5172414	30	9	41.8	25.9	113.63	0	220.5	0	471341	424	1	0	0	26
514	35	30	1050	1	56	48	1.72	16.22498648	36.5	109	26	128	81	9.56	46.2	132	196	3.9	147	2.04	5.66	3.4	83.8	7.253	92.1	54.7	0	0.29	188.6206897	24	13	38.5	28.6	16.85	0	66.1	0	429038	1335	1	0	0	26
24	50	30	1500	1	77	35	1.6	13.671875	36.5	120	22	100	61	13.46	85.5	100	312	4.1	115	2.3	5.94	6	66.4	7.356	46.8	82.3	0	0.29	283.7931034	24	15	30.6	25	25.27	0	21.1	0	514731	1789	1	0	0	26
758	40	40	1600	1	64	56	1.62	21.33821064	37	102	24	126	76	12.99	8.17	171	111	6.4	140	2.23	6.6	24.6	139.4	7.084	113.3	52.5	0	0.5	105	1332	1399	27.6	32	47.2	0	1331.32	0	350987	25	1	0	0	26
534	60	20	1200	1	83	40	1.65	14.69237833	37.8	115	24	134	84	4.97	72.5	111	145	4.1	137	1.99	5.85	6.1	82.3	7.362	36.5	117.9	0	0.29	406.5517241	18	8	38.1	20	4.1	0	83.1	0	424856	1730	1	0	0	26
515	35	30	1050	1	57	48	1.72	16.22498648	36.8	98	28	125	78	7.97	53.4	133	278	4.7	152	2.15	5.71	3	54.4	7.267	90.3	45.2	0	0.29	155.862069	32	23	42	23.7	52.48	0	584.4	0	429038	1335	1	0	0	26
430	0	0	0	0	60	68	1.61	26.2335558	36.9	86	24	143	101	18.11	88.3	152	195	3.7	137	2.44	12	5.3	68.9	7.348	46.7	101.4	0	0.29	349.6551724	24	24	41.39	25	77	0	235.46	0	443297	3298	1	0	0	26
1086	60	40	2400	0	80	42	1.51	18.42024473	36.5	100	26	141	87	7.74	74.2	127	298	4.2	139	2.6	8.87	3.5	80.7	7.301	68.5	110.7	0	0.33	335.4545455	19	7	38.6	24.4	7.38	0	13.1	0	205655	497	1	0	0	25
930	60	20	1200	1	73	51	1.62	19.43301326	36.8	118	24	112	67	13.11	92.1	122	286	4.4	143	2.5	12.32	6.9	101.1	7.313	76.9	71.1	0	0.21	338.5714286	14	15	36.9	16.9	18.32	0	34.7	0	281759	324	1	0	0	25
344	0	0	0	0	77	42	1.56	17.25838264	36.8	98	26	132	82	7.32	68.1	141	174	4.2	146	2.37	5	7.3	42.9	7.404	38.4	99.4	0.1	0.29	342.7586207	16	16	39.35	16.3	1.38	0	234.2	0	468437	1443	1	0	0	25
440	0	0	0	0	74	53	1.59	20.96436059	36.8	98	20	138	68	6.24	54.8	118	298	3.4	145	2.09	9.9	2.9	82.6	7.439	42.4	68.8	25.4	0.29	237.2413793	29	11	26.8	27.2	34.3	0	0.43	0	441028	3715	0	0	0	25
204	40	20	800	1	68	51	1.65	18.73278237	37.1	118	24	126	82	6.11	76.1	176	135	4.7	145	2.12	5.55	8.8	108.5	7.266	77.8	73.8	0	0.29	254.4827586	27	10	31.1	20.5	20.16	0	766.5	0	492270	125	1	0	0	25
854	45	30	1350	1	71	57	1.68	20.19557823	37	84	22	168	104	14.92	75.2	152	183	3.7	144	2.17	5.1	7.1	77.8	7.359	53.1	109	0	0.29	375.862069	21	20	39.8	19.1	8.64	0	37.8	0	311794	3331	0	0	0	25
250	0	0	0	1	91	50	1.6	19.53	38.7	114	22	144	82	10.01	92.4	127	232	3.99	132	2.27	10.92	5.58	92	7.4	42.5	63	277	0.33	190	20	11	35.2	36.3	99.4	0	807.97	0	114468	59	1	1	0	25
1191	50	55	2750	1	76	52	1.62	19.81405274	36.2	103	24	115	63	8.32	70.8	146	244	4.3	137	2.44	8.18	6.6	86.8	7.331	52.6	71.9	10.3	0.29	247.9310345	33	30	40.4	26.3	11.44	0	168.1	0	115136	688	1	0	0	24
655	60	20	1200	1	88	51	1.68	18.06972789	38	104	26	143	71	7.89	65.2	176	146	4.7	130	2.32	6.04	5.4	89.6	7.242	78.7	58.3	0	0.29	201.0344828	29	8	40.7	29	140.19	0	152.3	0	386382	864	1	0	0	24
165	40	20	800	1	75	54	1.61	20.83252961	36.9	104	24	177	110	5.84	77.6	142	350	5	148	2.32	6.49	8.2	88.3	7.288	69.6	107.6	0	0.29	371.0344828	22	11	41.8	23.7	47.73	0	45.1	0	499716	67	1	0	0	24
820	10	20	200	1	69	40	1.68	14.17	36.7	140	22	158	94	19.9	91.4	76	768	5.81	126	2.27	6.07	26.98	556	7.23	24.7	112	182	0.33	339	16	9	33	35.9	183.1	0	855.09	0	217543	4	1	1	0	24
805	35	33	1155	1	69	52	1.57	21.09619051	36.5	120	28	130	78	7.18	75.2	128	193	4.7	139	2.15	6.18	3.7	69.3	7.104	140.7	109.7	0	0.29	378.2758621	19	7	43.9	14.6	13.94	0	249.5	1	327840	556	1	0	0	24
1053	0	0	0	0	79	44	1.57	17.85062274	36.9	100	20	135	73	5.17	73.2	159	105	5.3	136	2.12	4.26	5.7	54.1	7.317	46.5	75.1	14.1	0.29	258.9655172	23	10	42.9	20.9	14	0	13.6	0	217118	244	1	0	0	24
782	0	0	0	1	52	60	1.67	21.51	36.2	126	30	176	106	9.18	68.6	100	338	3.82	137	1.93	6.19	3.54	55	7.34	91.9	54	266	0.61	885	15	10	36.2	32.5	200	0	757.62	0	187394	32	1	1	0	24
782	40	30	1200	1	67	53	1.64	19.70553242	37	115	22	127	81	10.62	77.8	153	294	3.6	135	2.65	7.53	11	118.3	7.367	43.5	105.8	0	0.29	364.8275862	25	30	49.4	21.7	3.26	0	15.8	0	340051	2832	1	0	0	24
339	0	0	0	0	59	52	1.55	21.64412071	36.5	85	22	139	87	26.04	88.9	141	254	3.7	141	2.84	5.8	5.6	79.4	7.408	43.1	71.9	23.7	0.29	247.9310345	30	37	34.4	25.1	187.45	0	31.08	0	468698	3392	0	0	0	24
535	0	0	0	1	80	50	1.69	17.51	37.4	64	22	174	86	8	53.4	104	195	3.66	144	2.22	6.87	10.86	115	7.51	27.2	85	164	0.33	258	27	24	37.5	26.5	27.6	0	15000	0	117082	4	1	1	0	24
1049	20	20	400	1	62	60	1.65	22.03856749	37.2	88	20	123	68	9.14	70.3	116	357	3.9	128	2.46	6.08	2.7	60.9	7.395	38.1	107.6	0	0.21	512.3809524	21	9	43.6	32.1	207.83	0	24.4	0	218103	2873	0	0	0	24
284	40	30	1200	1	84	56	1.71	19.15119182	36.9	92	26	109	63	12.21	86.1	98	276	4.2	141	2.32	4.2	5.3	46.2	7.393	50.6	115.1	0	0.29	396.8965517	17	13	35.9	22.1	7.75	0	11.8	0	476267	306	1	0	0	24
174	10	10	100	1	58	51	1.62	19.43301326	36.9	82	20	113	67	8.5	52.2	169	353	4.1	141	2.35	5.74	6.8	103.7	7.3	66.3	113.3	0	0.29	390.6896552	19	18	44.5	25.5	0.91	0	4.6	0	498408	3068	0	0	0	23
905	55	10	550	1	84	58	1.61	22.37567995	37	95	24	152	82	11.57	70.7	117	313	3.3	136	2.18	9.69	7.5	143	7.361	46.6	133.4	0	0.33	404.2424242	28	22	39.9	24.5	7.77	0	2.3	0	291762	810	1	0	0	23
143	40	20	800	1	59	48	1.54	20.23950076	36.8	122	22	164	101	15.43	74.2	120	498	5.55	135.4	2.32	12.67	4	56.4	7.34	46.1	70.2	20.5	0.29	242.0689655	22	16	41.7	32.1	44.84	0	56.4	0	502526	1	1	0	0	23
955	60	3	180	0	78	52	1.56	21.36752137	36.5	102	22	106	58	12.06	70.9	103	266	2.8	136	2.11	11	2.4	63.5	7.476	33.5	53	50.8	0.29	182.7586207	30	17	35.5	22	182.13	0	88.7	0	267356	1221	1	0	0	23
493	0	0	0	1	83	54	1.65	19.83	37.1	106	26	120	68	23.08	78.7	129	302	4.1	138	2.06	6.25	5.92	48	7.42	64	62	65	0.29	214	160	323	33	37.7	44.3	0	1354.65	0	179401	490	1	1	0	23
527	40	20	800	1	78	54	1.63	20.32443826	38	85	26	170	107	5.57	62.1	137	171	4.2	148	2.44	5.55	4.4	90.1	7.32	50	117.2	0	0.29	404.137931	44	32	46	21.4	5	0	60.5	0	427848	40	1	0	0	23
194	0	0	0	1	91	50	1.69	17.51	37.2	102	20	124	106	7.91	77.3	105	205	3.91	138	2.34	3.9	6.46	71	7.43	61.1	170	130	0.33	515	79	26	37.5	42.2	53.4	0	1133.97	0	132500	27	1	1	0	22
1057	30	10	300	0	77	41	1.56	16.84746877	36.5	98	22	145	69	9.2	8.61	90	261	3	142	2.32	8.08	4.4	63.7	7.407	41.4	38.8	58.8	0.21	184.7619048	41	23	41.3	20.6	20.77	0	74.1	0	212555	1685	1	0	0	22
757	40	40	1600	1	64	75	1.73	25.05930703	36.5	85	20	88	53	12.8	82.7	156	124	6.4	140	2.23	6.6	24.6	139.4	7.084	113.3	52.5	0	0.41	128.0487805	1332	1399	27.6	32	18.5	0	1331.32	1	350987	25	1	0	0	22
85	30	20	600	1	58	63	1.62	24.00548697	38.2	104	28	121	87	9.01	61	134	276	3.7	142	2.14	7.92	5.1	125.5	7.359	49	111	0	0.29	382.7586207	35	29	41.4	23.1	40.84	0	2.1	0	507988	180	1	0	0	22
671	20	10	200	1	70	50	1.66	18.14	36.5	78	26	136	84	16.9	93.5	97	411	4.48	138	1.17	7.07	7.66	104	7.26	56.9	183	642	0.33	555	29	25	25.3	31.9	161.5	0	485.35	0	206257	52	1	1	0	22
1018	0	0	0	1	78	46	1.6	17.96875	36.8	90	20	143	68	2.26	51.7	94	373	3.91	132.1	2.09	6.72	3.7	53.8	7.453	37.8	116.3	0	0.29	401.0344828	17	10	38.63	17.1	34.25	0	89.6	0	231957	3374	0	0	0	22
393	30	40	1200	1	56	60	1.62	22.86236854	37.2	95	30	139	98	7.72	69	157	168	4.3	142	1.96	11.4	5	111	7.268	90.3	127.8	0	0.29	440.6896552	33	59	34.6	12.8	3.32	0	798.51	0	452939	3183	1	0	0	22
169	0	0	0	0	64	43	1.54	18.13121943	36.8	100	24	103	68	8.85	86.2	88	264	3.6	140.2	1.92	5.91	3.8	65.4	7.412	45.8	87.8	4.7	0.29	302.7586207	96	31	31.5	21.5	168.39	0	112.7	0	499268	6	1	0	0	22
920	0	0	0	0	57	70	1.5	31.11111111	37.2	95	28	158	92	10.03	89.3	133	229	3.4	141	2.27	12.3	3.2	109	7.402	34.8	92.5	10.3	0.29	318.9655172	17	19	45.2	19.6	0.36	0	23.5	0	285241	2853	0	0	0	22
678	0	0	0	1	80	62	1.64	23.05175491	39.1	89	36	125	89	15.6	83.8	126	140	4.8	139	2.63	6.1	12.8	124.8	7.32	58.7	84.1	0	0.29	290	359	370	35.7	21.2	71.34	0	591.8	0	377139	324	1	0	0	22
161	40	20	800	1	79	50	1.61	19.28937927	37	84	22	140	83	9.8	85.1	123	142	4.5	147	2.18	5.53	3.4	78.5	7.409	36.7	85.2	0	0.29	293.7931034	21	14	37.38	18.6	1.37	0	127.2	0	500390	561	0	0	0	22
894	12	9	108	1	87	51	1.63	19.1953028	36.8	80	28	144	79	8.24	77.7	105	334	4.9	143	2.17	5.38	10.7	183.5	7.34	44.8	124	0	0.37	335.1351351	19	6	39.31	26.7	52.38	0	167	0	293488	1223	1	0	0	22
487	50	60	3000	1	65	51	1.65	18.73278237	37.2	80	22	130	70	5.2	69.8	125	140	4.3	150	2.32	5.95	4.7	71.9	7.349	59.4	95.2	0	0.29	328.2758621	27	22	38.8	21.9	42.91	0	19	0	433347	109	1	0	0	22
64	60	20	1200	1	73	42.5	1.62	16.19417772	36.5	89	20	102	56	5.7	49.5	128	188	3.3	139	2.17	4.31	11.6	105.4	7.36	54	63.3	17.3	0.29	218.2758621	30	8	35.3	22.5	1.71	0	77.7	0	510504	902	1	0	0	21
926	30	50	1500	1	75	54	1.6	21.09375	39.2	93	20	172	81	8.63	79	136	274	4.4	149	2.39	10.9	5.3	59.7	7.467	51.5	70	15.6	0.29	241.3793103	19	7	37.4	18.5	8.13	0	125.4	0	283139	1138	1	0	0	21
485	30	100	3000	1	74	46	1.61	17.74622893	38	100	24	125	63	6.01	63.7	106	218	3.32	136.1	1.98	6.09	4.7	66.7	7.406	41.5	78.2	15.5	0.29	269.6551724	30	5	40.99	29.6	92.01	0	53.24	0	434489	786	1	0	0	21
380	0	0	0	1	83	50	1.55	20.81	36.5	132	24	150	88	4.3	73.6	142	100	4.08	139	1.02	6.37	6.6	92	7.41	58.5	76	0	0.33	230	27	15	35.2	20.7	4.8	0	5953.79	0	133444	123	1	1	0	21
1121	50	10	500	1	82	58	1.63	21.8299522	36.4	150	20	106	71	14.44	40.3	134	195	7.1	142	2.14	15.16	7.2	185.7	6.834	132	94.5	0	0.41	230.4878049	15	4	42.2	34.6	17.8	0	345.21	2	193143	555	1	0	0	21
39	0	0	0	0	77	43	1.56	17.66929652	36.9	112	30	110	64	24.9	83	159	316	3.6	140	2.39	7.27	13.1	199.1	7.272	37.3	78.2	21.8	0.29	269.6551724	39	30	35.4	27.4	113.25	1	601.7	0	513804	815	1	0	0	21
83	0	0	0	1	71	51	1.62	19.43301326	36.8	84	26	139	91	6.52	60.6	124	262	3.64	139.8	1.99	5.05	4.9	78.4	7.339	43.8	88.7	5.8	0.29	305.862069	21	24	37.8	19.1	8.67	0	14.5	0	508159	1777	1	0	0	21
643	40	20	800	1	60	50	1.63	18.81892431	38.2	130	32	111	75	4.39	73.8	115	69	4.3	141	2.13	5.82	5.3	101.9	7.287	74.1	86.6	0	0.29	298.6206897	23	13	40.8	21.6	33.81	0	477.4	0	387408	341	1	0	0	21
760	0	0	0	1	79	53	1.65	19.46740129	36.9	62	20	130	79	5.81	76.8	146	110	4.79	139.8	2.43	5.95	6.2	84.1	7.41	45.6	89.2	0	0.21	424.7619048	17	9	44.95	20.5	2.18	0	12.3	0	350517	2756	1	0	0	21
716	0	0	0	0	66	42	1.54	17.70956316	39.2	115	22	136	71	5.18	61	96	149	4.5	144	2.07	7.11	11	155.9	7.241	79	122.4	0	0.41	298.5365854	22	13	36.5	23.2	5	0	68.9	0	363273	719	1	0	0	21
697	0	0	0	0	79	40	1.53	17.087445	36.9	96	22	119	70	10.1	82.6	103	190	4.3	134	2.29	6.59	13.4	97.2	7.3	63.8	84.5	0	0.29	291.3793103	31	11	34	29.2	9.74	0	310.2	0	371457	187	1	0	0	21
199	30	20	600	1	63	51	1.71	17.44126398	36.5	88	22	114	86	5.8	53.9	132	291	3.9	142	2.29	5.16	4.6	80.8	7.345	42.8	84.5	38.4	0.21	402.3809524	22	8	38.69	22.2	1.42	0	5.2	0	492870	3126	0	0	0	21
924	30	50	1500	1	75	54	1.6	21.09375	37.1	115	24	125	84	6.92	76.5	118	364	4.1	137	2.61	6.12	4	70.9	7.354	44.6	55.3	36.5	0.29	190.6896552	13	3	39.2	27	59.39	0	52.8	0	283139	1138	1	0	0	21
1126	0	0	0	0	43	35	1.45	16.64684899	36.1	85	32	92	60	10.83	64.7	130	275	5.1	141	2.27	8.92	7.3	102	7.344	60.6	66.5	9.5	0.33	201.5151515	97	14	31.3	41.5	18.13	0	3151	0	189084	11	1	0	0	21
922	40	1	40	1	74	72	1.67	25.81663021	36.8	79	22	163	90	5.97	49.3	144	223	4.1	145	2.12	5.4	5.2	105.5	7.454	34.5	51.3	62.1	0.33	155.4545455	31	25	39.2	21.1	3.3	0	17.8	0	283259	2931	1	0	0	21
1156	50	15	750	1	72	51	1.68	18.06972789	36.6	96	22	142	73	5.16	73.3	117	89	4.2	146	2.16	6.66	6.5	53.3	7.161	133.9	47.3	0	0.21	225.2380952	24	18	36.5	24.4	15.34	0	132.7	1	173086	388	1	0	0	21
718	0	0	0	0	67	42	1.54	17.70956316	38.8	108	20	130	90	5.86	72	109	148	4.7	146	2.06	7.89	13.7	196.1	7.216	70.5	83.8	0	0.29	288.9655172	47	47	42.2	27.3	192.35	0	45.2	0	363273	719	1	0	0	20
43	50	20	1000	1	56	44	1.61	16.97465376	37.6	100	22	161	89	8.44	79	125	352	3.6	136	2.36	11.85	4.4	64.2	7.439	35.9	78.8	22.4	0.29	271.7241379	22	8	32.3	24.6	29.49	0	30.3	0	512934	251	1	0	0	20
565	53	30	1590	1	81	46	1.57	18.66201469	37.1	110	24	120	77	6.24	65.9	151	126	4	146	2.1	8.47	5.8	80.5	7.233	60.4	116.6	0	0.41	284.3902439	27	38	35.88	20	25.28	0	2363.9	0	413986	4	1	0	0	20
104	0	0	0	1	73	53	1.68	18.78	36.1	96	24	170	108	6.19	74.7	135	301	3.57	137	2.18	6.59	5.77	91	7.42	46.4	101	48	0.29	348	25	47	41	27.3	8.4	0	200.23	0	179041	837	0	1	0	20
617	0	0	0	0	76	62	1.62	23.62444749	36.8	98	22	140	90	8.21	54.4	121	193	3.5	143	2.16	7.51	4.4	66.7	7.311	60	65.9	6.8	0.29	227.2413793	19	8	36.19	27.4	13.01	0	39.5	0	394849	1930	1	0	0	20
907	55	10	550	1	84	54	1.59	21.35991456	36.8	105	22	134	78	11.57	70.7	117	313	3.3	136	2.18	9.69	7.5	143	7.361	46.6	133.4	0	0.29	460	28	22	39.9	24.5	7.77	1	5.2	0	291762	810	1	0	0	20
597	30	20	600	1	66	91	1.7	31.48788927	36.9	92	38	141	78	8.05	81	167	201	4.1	133	2.63	13.65	4.5	91.3	7.373	44.1	72.4	19.6	0.21	344.7619048	35	17	49.9	33	29.09	0	5.2	0	404450	2833	1	0	0	20
632	60	20	1200	1	83	50	1.59	19.77769867	36.6	80	24	120	60	14.55	88.9	150	195	3.9	146	2.63	10.15	4.6	83.9	7.368	38.8	98.3	0	0.21	468.0952381	21	11	41.16	23.5	31.66	0	27.1	0	388691	73	1	0	0	20
224	50	20	1000	1	76	69	1.73	23.05456246	36.9	82	20	126	82	4.52	48.8	126	178	4.49	141.5	2.18	4.55	7.7	103.2	7.412	46.1	89.2	0	0.29	307.5862069	15	11	38.93	21.8	102.3	0	36.2	0	487324	3185	0	0	0	20
862	40	10	400	1	85	44.5	1.62	16.95625667	36.5	105	20	139	73	10.29	83.8	144	192	4.7	144	2.37	5.6	9.1	115.4	7.366	44.5	112.6	0	0.29	388.2758621	29	29	37.1	19.4	12.74	0	120.19	0	310537	129	1	0	0	20
649	0	0	0	0	78	59	1.58	23.63403301	36.6	100	28	106	62	6.54	76.4	140	237	3.3	143	1.98	10.58	3.1	63.2	7.256	103.1	97.8	0	0.29	337.2413793	18	7	35.5	20.5	16.78	0	64.7	0	387283	1135	1	0	0	20
915	0	0	0	0	87	47	1.62	17.90885536	37.1	100	22	126	78	9.24	78.4	98	343	3.8	138	2	5.95	5.3	65.4	7.323	68.8	55	15.9	0.29	189.6551724	16	2	31.6	26.1	56.69	0	349.56	0	286970	268	1	0	0	20
188	0	0	0	1	78	50	1.7	17.3	36.5	118	23	114	84	6.33	61.2	143	192	4.36	134	2.28	6.75	5.22	77	7.41	48.1	99	48	0.29	341	18	8	42.8	35.9	9.6	0	0	0	219145	625	0	1	0	20
689	20	30	600	1	61	58	1.64	21.56454491	38	120	28	145	88	12.33	78	167	153	3.9	142	2.25	8.9	4	65	7.294	72.1	70.9	0	0.29	244.4827586	23	7	42.1	24.3	185.39	0	85.2	0	372350	3331	0	0	0	20
801	52	10	520	1	87	49	1.63	18.44254582	36.8	100	22	120	70	11.68	88	127	132	5	138	2.17	5.25	8.7	100.2	7.282	52.1	104.7	0	0.29	361.0344828	19	4	36.2	29.1	178.81	0	48.3	0	328362	504	1	0	0	19
822	35	20	700	1	77	42	1.63	15.80789642	36.8	100	28	147	68	6.1	75.1	122	99	4.9	141	2.04	7.44	5.8	83.5	7.286	66.6	73.6	0	0.29	253.7931034	25	8	36.9	22	36.51	0	152.1	0	324316	500	1	0	0	19
44	33	40	1320	1	73	53	1.61	20.44674202	38	120	22	177	90	8.97	81.1	154	134	4	132	2.4	8.72	3.6	84.2	7.339	50.5	81.9	2.5	0.29	282.4137931	26	16	47.8	24.8	107.54	0	81.5	0	512472	909	1	0	0	19
128	30	60	1800	1	61	48	1.61	18.5178041	36.8	106	32	129	73	11.87	93.3	149	147	4.9	141	2.22	8.65	7.2	69	7.31	64.3	68.9	21.4	0.29	237.5862069	42	78	31.6	13.5	2.1	0	520.8	0	503764	38	1	0	0	19
357	30	20	600	1	52	51	1.62	19.43301326	36.6	115	24	104	76	7.43	53	146	293	3.9	141	2.25	6.9	2.8	80.5	7.395	42.8	54.6	39	0.29	188.2758621	21	12	43.7	22.9	2.51	0	42.13	0	467284	3413	0	0	0	19
818	45	20	900	1	70	43	1.61	16.58886617	36.8	84	26	204	119	6.97	87.6	142	116	3.9	139	2.6	9	4.8	110.3	7.355	45.4	79.3	10.9	0.29	273.4482759	46	29	47.8	23.3	16.49	0	19.4	0	325706	1756	1	0	0	19
908	45	30	1350	1	75	45	1.62	17.14677641	36.8	88	20	122	79	9.07	72.6	140	255	3.6	148	2.38	4.03	6.1	86.6	7.352	48.7	81.1	5.4	0.29	279.6551724	17	11	40.5	20.1	11.7	1	36.2	0	291060	3168	1	0	0	19
684	0	0	0	1	69	50	1.69	17.51	36.3	180	30	116	76	16	71.9	134	268	4.5	142	2.4	6.64	8.44	66	7.52	27.5	62	286	0.29	214	26	4	38.9	25.9	112.6	0	1838.06	0	188711	1	1	1	0	19
307	0	0	0	1	88	52	1.62	19.81	38.3	115	38	146	68	10	86.4	141	160	5.23	137	2.51	4.78	10.72	128	7.41	46.3	45	353	0.33	136	33	19	44.8	26.2	6.1	0	1124.09	0	216430	5	1	1	0	19
749	0	0	0	1	64	50	1.7	17.3	36.7	114	22	102	76	7.2	57.7	106	147	4.31	136	2.1	8.47	11.71	236	7.41	27.8	90	119	0.33	273	19	20	37	24.2	1.6	0	11796.96	0	216084	7	1	1	0	19
1130	1	20	20	0	77	42	1.53	17.94181725	36.5	89	20	138	82	5.62	6.87	152	122	4.8	146	2.59	5.68	6.6	105.4	7.324	46.7	59.7	30.5	0.29	205.862069	25	15	47.6	25.9	3.97	0	5.5	0	188399	2954	1	0	0	19
615	0	0	0	0	77	62	1.62	23.62444749	36.8	104	22	145	76	7.66	63.6	125	263	4	143	2.35	6.4	3.4	61.4	7.34	58.3	62.8	14.6	0.29	216.5517241	17	13	38.7	28.2	8.51	0	120.1	0	394849	1930	1	0	0	19
133	0	0	0	0	73	34	1.52	14.71606648	37	98	22	129	68	4.41	60.8	116	265	3.8	143	2.27	5.97	4.1	71	7.386	47.2	53.3	36.3	0.21	253.8095238	25	10	35.8	26.7	3.23	0	55.5	0	503454	735	1	0	0	18
369	50	20	1000	1	78	58	1.68	20.54988662	39.6	92	24	123	89	10.86	76.5	138	191	3.8	135	2.13	7.59	8.2	138.2	7.305	49.3	53.7	32.2	0.21	255.7142857	34	14	38.32	20.4	76.69	0	114	0	463808	3042	1	0	0	18
397	0	0	0	1	82	52	1.55	21.64	37	110	22	156	90	18.3	88	112	379	3.3	136	2.14	11.08	3.52	55	0	0	0	0	0	0	21	25	33.5	23.1	58.4	0	3612.13	0	127763	52	1	1	0	18
943	15	3	45	0	89	39	1.52	16.88019391	36.4	178	36	136	72	4.44	71.5	95	173	3.8	138	2.43	6.25	5.9	94.3	7.345	50.2	76.3	0	0.29	263.1034483	13	4	40.07	19.9	0.51	0	23.6	0	271760	209	1	0	0	18
1157	50	15	750	1	73	53	1.68	18.77834467	37.4	82	20	133	92	6.15	78.3	128	124	5.2	142	2.32	8.7	17.5	150.5	7.154	110.3	94.4	0	0.29	325.5172414	597	438	37.05	25.8	21.59	0	3351.6	1	173086	388	1	0	0	18
179	10	10	100	1	53	58	1.71	19.83516296	36.8	84	22	123	87	6.45	43.5	156	253	4.3	145	2.24	5.21	5	82.3	7.22	62.6	143.4	0	0.37	387.5675676	26	21	46	29.7	1.8	0	48.7	0	497805	3074	0	0	0	18
498	60	20	1200	1	76	53	1.61	20.44674202	36.8	102	24	135	75	6.85	80.3	148	169	4.4	144	2.11	9.6	7.3	83.4	7.285	78.9	52.5	0	0.21	250	18	7	39.24	16.4	3.77	0	18.9	0	430649	236	1	0	0	18
1108	55	30	1650	1	76	39.5	1.69	13.83004797	36.5	90	24	138	78	10.2	86.8	139	269	4.7	150	2.25	4.9	7	58.6	7.352	55.3	89	0	0.29	306.8965517	24	21	41.9	18.8	2.46	0	16.4	0	199194	550	1	0	0	18
1120	50	10	500	1	82	58	1.63	21.8299522	37	130	26	95	66	18.76	88.5	136	299	5.1	139	2.65	8.5	5.6	126.9	7.286	45	66.2	24.9	0.29	228.2758621	15	4	42.2	34.6	56.53	0	453.85	0	193143	555	1	0	0	18
1142	30	5	150	0	64	41	1.56	16.84746877	36.8	68	32	160	112	13.85	77.9	144	365	2.2	126	2.39	9.11	6.3	76.6	7.445	64.7	119.1	0	0.33	360.9090909	44	18	41.3	22.7	27.51	1	877.6	1	179995	263	1	0	0	18
333	40	40	1600	1	68	52	1.61	20.06095444	36.4	117	20	117	86	13.52	79	138	323	4	146	2.44	5.4	4	64.9	7.464	55.9	142	0	0.41	346.3414634	18	11	38.1	15.9	25.61	0	35	0	469765	913	1	0	0	18
434	60	50	3000	1	62	49	1.69	17.15626204	36.9	98	22	135	74	6.26	61.7	158	120	4	140	2.15	6.58	4.5	91.5	7.185	93.7	43.6	0	0.21	207.6190476	22	10	44.3	25.1	4.77	0	256.9	0	442025	2219	1	0	0	18
99	50	20	1000	1	75	52.5	1.6	20.5078125	36.6	98	22	121	78	3.84	74.6	126	392	4.2	151	2.6	5.67	5.7	71.2	7.314	66.8	107.2	0	0.29	369.6551724	16	10	43.1	21.4	26.45	0	18.5	0	506459	19	1	0	0	18
32	20	40	800	1	81	55	1.63	20.70081674	38.2	98	22	125	69	11.39	77.5	142	278	3.6	136	2.34	8.47	5.7	85.4	7.361	58.4	94.4	0	0.29	325.5172414	20	20	37.1	27.2	118.34	0	52.14	0	514703	1360	1	0	0	18
493	40	40	1600	1	60	52	1.57	21.09619051	36.8	88	20	90	64	11.2	83.3	125	63	4.66	134.9	2.19	7.12	12.1	103.5	7.328	47.2	88	0.6	0.29	303.4482759	56	23	32.4	26.3	280.71	0	216.2	0	432864	3088	0	0	0	18
269	20	30	600	1	72	60	1.64	22.30814991	37	90	20	161	94	7.1	53.6	143	367	4.5	147	2.26	4.6	3.5	91.2	7.403	38.7	57.3	41.7	0.21	272.8571429	22	11	41	26	9.75	0	253.4	0	476583	609	1	0	0	18
334	60	20	1200	1	80	59	1.65	21.67125803	38.2	84	22	95	51	17.78	84.6	131	156	4.6	140	2.2	9.78	7.5	117.9	7.359	48.1	116.9	0	0.29	403.1034483	21	20	40.95	18.1	183.52	0	1091.2	0	469709	2197	1	0	0	17
670	20	20	400	1	66	49	1.63	18.44254582	36.7	104	26	149	89	5.1	65.6	125	131	3.9	145	2.26	6.9	8.2	65.9	7.355	70.7	81	0	0.21	385.7142857	21	20	42	16.3	8.08	0	26.7	0	382109	261	1	0	0	17
484	30	100	3000	1	74	46	1.61	17.74622893	36.5	94	22	129	62	10.12	79.6	103	364	4	133	2.49	4.76	3.8	69.7	7.329	45	75.3	14.5	0.29	259.6551724	16	4	38.5	34.2	166.96	0	5.1	0	434489	786	1	0	0	17
776	30	40	1200	1	83	45	1.67	16.13539388	37.2	110	24	113	69	13.23	80	110	491	3.3	151	2.28	5.95	10.7	93.8	7.441	41.7	70.5	25.2	0.29	243.1034483	194	62	28.56	34.3	92.4	0	119.8	0	341848	403	1	0	0	17
75	0	0	0	1	78	53	1.67	19.00390835	36.8	94	22	98	49	11.37	82.4	119	297	3.9	142	1.99	6.43	4.5	72.5	7.404	46	104.7	0	0.29	361.0344828	22	11	31.9	26	3.86	0	14.4	0	508896	1818	1	0	0	17
395	30	40	1200	1	56	60	1.62	22.86236854	36.4	100	26	136	98	9.1	55.4	159	198	4.2	147	2.25	6.3	3.4	109.8	7.325	68.3	70.1	0	0.21	333.8095238	24	25	36.1	18	4.11	0	191.8	0	452939	3183	1	0	0	17
577	50	20	1000	1	75	45	1.62	17.14677641	37	100	20	126	86	8.18	74.2	144	293	4.1	138	2.3	7.32	3.5	82.8	7.356	60.3	69.1	4.8	0.21	329.047619	23	16	38.3	31.3	17.09	0	153.3	0	412736	2119	1	0	0	17
698	60	10	600	0	78	42	1.53	17.94181725	37	102	22	185	95	7.87	74.3	140	292	2.9	140	2.22	5.26	2.9	59.4	7.436	37.3	117	0	0.29	403.4482759	25	15	37	24.8	5.23	0	18.9	0	369665	2968	1	0	0	17
653	0	0	0	0	76	45	1.52	19.47714681	37	112	20	144	89	14.04	78.5	126	290	3.2	142	2.32	11.84	5.6	118.1	7.387	46.1	52	39.4	0.29	179.3103448	27	33	41.5	23	172.5	0	10.6	0	386390	2952	0	0	0	17
807	35	33	1155	1	69	52	1.57	21.09619051	36.6	122	24	126	74	9.47	76.7	118	208	4.5	143	2.13	9.82	3.4	53.7	7.194	113	91.9	0	0.29	316.8965517	19	9	40.6	19.4	68.59	0	228.1	0	327840	556	1	0	0	17
492	10	10	100	1	79	70	1.7	24.22	36.6	122	32	110	66	9.3	84.7	131	147	4.89	141	2.18	9.72	22.6	269	7.03	119.8	85	0	0.45	188	56	114	41.6	20.4	9.8	0	4691.86	0	158437	1	1	1	0	17
867	40	50	2000	1	64	58	1.68	20.54988662	37	100	22	115	72	6.2	64	163	197	4.7	144	2.22	5.3	3.2	98.6	7.346	51.5	50.5	33.7	0.29	174.137931	24	19	40.6	22.3	3.27	0	13.4	0	309016	3295	0	0	0	17
303	30	30	900	1	63	60	1.66	21.77384236	37.8	84	26	131	89	11.37	76.4	130	326	4.3	144	2.23	5.4	6.4	70	7.342	55.5	125.6	0	0.21	598.0952381	27	21	40.3	19.3	19.66	0	29	0	473276	918	1	0	0	17
635	20	4	80	0	88	41	1.51	17.98166747	37.2	110	24	129	72	15.57	81.4	140	169	4.8	140	2.63	6.19	8.2	96.8	7.361	52	60.2	24.8	0.29	207.5862069	17	9	38.2	27.8	226.21	0	72.1	0	388642	930	1	0	0	17
53	60	20	1200	0	81	39	1.52	16.88019391	36.8	98	22	126	84	6.05	61.4	95	426	4.2	140	2.42	5.19	5.7	57.6	7.388	36.6	90.7	10.1	0.29	312.7586207	28	15	36.1	19.3	27.41	0	307.1	0	511269	1888	1	0	0	17
1202	0	0	0	1	68	62	1.67	22.23098713	37.1	85	20	145	98	7.58	57.1	160	368	3.75	138.7	2.16	4.05	6.2	108.8	7.431	40.2	90	6.3	0.29	310.3448276	21	11	46.28	26.6	1.8	0	69.5	0	95426	3031	1	0	0	17
799	40	20	800	1	64	52	1.63	19.57168128	38.5	100	20	144	82	15.7	84.6	128	233	3.9	140	2.26	9.5	3.4	74.2	7.438	36.8	64.1	35.6	0.29	221.0344828	22	14	40.7	25.2	163.23	0	80.6	0	328654	3242	0	0	0	17
742	0	0	0	1	68	52	1.63	19.57168128	36.8	85	22	147	75	7.7	6.31	141	170	4.6	144	2	8.63	3.4	82.7	7.313	65.7	51.8	15.7	0.21	246.6666667	30	14	38.2	18.7	5.9	0	14.2	0	355115	1183	1	0	0	17
623	0	0	0	1	72	51	1.62	19.43	36.6	94	29	240	120	23	95.1	128	284	3.8	115	2.12	8	5.1	41	7.4	43	97	267	0.33	294	20	18	31	20.2	5	0	0	0	192096	56	1	1	0	17
921	60	10	600	1	75	50	1.63	18.81892431	37	96	22	99	60	2.35	60.2	154	123	4.3	140	2.5	8.77	5	112.2	7.304	62.8	45.3	31.1	0.21	215.7142857	16	35	40	21.7	1.35	0	76.1	0	283753	744	1	0	0	16
45	0	0	0	0	75	54	1.58	21.63114885	37	102	20	127	60	5.66	60.9	132	312	4	137	2.29	5.45	3.6	65.2	7.379	39	111.8	0	0.29	385.5172414	20	10	37.7	24.1	9.94	0	124.2	0	512453	2914	0	0	0	16
765	50	40	2000	1	80	52	1.6	20.3125	37.4	120	36	114	72	23.03	85.4	134	301	2.5	148	2.27	15.33	3.2	110.1	7.377	34	77.6	25	0.5	155.2	29	9	39.1	18.7	4.91	0	244.7	0	347531	1942	1	0	0	16
596	40	20	800	1	61	53	1.63	19.94805977	37	80	20	102	66	11.5	79.2	116	291	4.3	138	2.33	5.04	4.3	143.1	7.405	35.11	60.2	41.5	0.29	207.5862069	17	6	34.61	27.8	114.38	0	160.3	0	406074	3199	0	0	0	16
730	50	70	3500	1	71	65	1.68	23.03004535	36.9	102	30	131	74	11.16	74.5	126	254	4.5	141	2.22	5.8	3.6	70	7.381	42.8	50.9	42.9	0.29	175.5172414	19	16	42.3	32.5	59.21	0	21.9	0	359952	3297	0	0	0	16
626	40	20	800	1	68	53	1.75	17.30612245	36.5	84	20	138	85	3.96	71.8	134	137	3.8	137	2.46	7.52	5.2	83.4	7.372	36	83.7	18.6	0.29	288.6206897	39	19	34.8	31.5	82.5	0	21.8	0	391324	2349	1	0	0	16
271	40	20	800	1	80	49	1.62	18.67093431	38.1	112	25	115	63	4.44	83.3	76	140	4.1	138	2.09	5.7	5.4	112.4	7.427	37.1	80.3	20.7	0.29	276.8965517	23	14	32.1	20.7	145	0	424.6	0	476466	393	1	0	0	15
196	0	0	0	1	63	51	1.57	20.69049454	37.8	100	22	140	76	8.85	91.5	130	163	4.1	141	2.09	6.86	6.5	84.5	7.369	60	64.2	11	0.21	305.7142857	23	23	38.2	27.1	45.97	0	5.2	0	494309	3111	0	0	0	15
256	40	10	400	1	64	54	1.62	20.57613169	37	82	22	135	84	4.78	63.8	132	253	4.4	142	2.41	6.5	4.7	89.5	7.391	47.8	52.2	35.2	0.21	248.5714286	23	10	47.7	31.3	3.47	1	124.1	0	479580	1236	1	0	0	15
200	30	20	600	1	63	51	1.71	17.44126398	36.5	88	22	114	86	7.27	67.2	134	198	4.45	140.9	2.21	4.69	4.1	55.7	7.325	42.8	86.7	38.4	0.21	412.8571429	20	15	39.2	23.8	1.56	0	4.2	0	492870	3126	0	0	0	15
1190	0	0	0	0	74	34	1.5	15.11111111	36.8	92	22	134	77	5.64	62.12	125	168	4.5	140.4	2.23	3.87	5.3	74.1	7.405	37.2	59.4	40.3	0.29	204.8275862	28	11	37.8	24.9	1.62	0	42.3	0	116071	2892	0	0	0	15
474	40	10	400	1	81	52	1.71	17.78324955	36.4	66	26	165	105	6	58	138	259	4.3	147	2.38	7.7	6.4	120.9	7.363	50.2	89.3	0	0.29	307.9310345	24	15	45	16.4	21.05	0	130.8	0	436489	3534	0	0	0	15
847	30	20	600	1	69	51	1.63	19.1953028	36.8	82	22	125	66	8.66	79.3	125	289	4.3	142	2.42	4.53	6.3	113.3	7.325	60.1	68.8	4.5	0.29	237.2413793	23	11	43.98	25.4	6.15	0	38.6	0	314210	2180	1	0	0	15
184	10	15	150	1	83	50	1.6	19.53	37.3	133	26	138	86	7.95	80.6	131	193	3.95	140	2.14	7.74	7.11	81	7.41	56.4	49	88	0.29	169	55	74	29	22.6	47.7	0	545.46	0	231103	802	0	1	0	15
949	45	20	900	1	79	49	1.62	18.67093431	36.8	100	22	136	90	12.06	77.2	136	182	4.2	143	2.28	5.33	4.7	78	7.322	48.6	105.5	0	0.33	319.6969697	17	8	40.87	19	58.01	0	50.8	0	269351	1164	1	0	0	15
1017	0	0	0	1	78	46	1.6	17.96875	36.8	90	20	143	68	2.26	51.7	94	373	3.91	132.1	2.09	6.72	3.7	53.8	7.453	37.8	116.3	0	0.29	401.0344828	17	10	38.63	17.1	34.25	0	89.6	0	231957	3374	0	0	0	14
231	40	40	1600	1	65	53	1.61	20.44674202	36.8	92	24	162	83	9.07	84.3	166	178	3.7	146	2.08	5.5	3.1	77.2	7.384	47.3	60.1	27.3	0.21	286.1904762	43	39	39.6	21.2	14.97	0	753.2	1	483341	2438	1	0	0	14
180	60	20	1200	1	82	51	1.61	19.67516685	37	82	20	140	86	3.69	70.8	104	208	4.1	143	2.54	9.43	7.9	143.1	7.349	53.7	118.2	0	0.29	407.5862069	16	5	33.8	36.8	9.98	0	151.8	0	497659	16	1	0	0	14
553	40	20	800	1	61	49	1.62	18.67093431	36.8	95	28	150	105	6.62	70	146	313	3.9	150	2.3	7.5	2.3	77.4	7.136	74.4	87.1	0	0.29	300.3448276	15	11	42.2	20.7	15.83	0	5.4	0	417668	3366	0	0	0	14
122	7	5	35	0	78	60	1.58	24.03460984	36.9	102	26	150	87	11.79	78.5	166	283	4.9	146	2.41	11.65	5.4	43.9	7.323	54.6	70.5	11	0.29	243.1034483	26	19	43.7	24.3	16.93	1	146.7	0	504072	269	0	0	0	14
162	50	20	1000	1	72	67	1.65	24.6097337	36.5	110	20	115	70	10.93	80	113	365	4.8	134	2.17	8.76	7.7	152.8	7.409	36.7	65.4	36.9	0.29	225.5172414	48	29	33.1	28.6	174.37	0	42.1	0	500329	2267	1	0	0	14
1028	0	0	0	1	79	46	1.6	17.96875	37	84	22	120	89	3.55	50.7	106	268	3.9	134	2.13	5.16	5.7	96	7.406	36	89.6	11.3	0.29	308.9655172	24	8	39.4	20	7.16	0	17.1	0	231957	3374	0	0	0	14
897	50	20	1000	1	77	61	1.64	22.67995241	36.9	120	26	166	111	17.17	81.4	139	130	4	142	2.17	7.3	9.7	111.4	7.386	46.4	44.7	52.8	0.21	212.8571429	45	32	40.27	20	22.05	0	1153.2	0	293181	237	1	0	0	14
601	0	0	0	0	56	32	1.5	14.22222222	37.2	82	22	105	69	6.19	71.7	132	213	3	148	2.18	4.3	1.3	54.1	7.422	47.9	73.3	14.5	0.29	252.7586207	28	15	41.79	25	20.26	0	12.5	0	402460	3368	0	0	0	14
585	0	0	0	0	88	41	1.59	16.21771291	36.8	100	40	120	68	1.81	70.6	41	101	4	139	2.08	6.32	11.8	119.4	7.439	33.9	92.6	9.4	0.33	280.6060606	49	21	32.6	29	17.72	0	450.5	0	410022	1	1	0	0	13
107	40	20	800	1	67	65	1.67	23.30668005	36.8	86	24	156	92	11.97	71.5	148	307	4.1	147	2.56	8.66	4.4	85.2	7.384	40	46	55.6	0.21	219.047619	28	18	52.3	26.9	2.36	0	17.2	0	505129	534	0	0	0	13
840	40	20	800	1	82	57	1.63	21.45357371	38.9	122	24	134	88	12.84	86.7	138	118	4.1	139	2.36	6.21	22.4	141.2	7.379	34.6	90.35	13.9	0.29	311.5517241	25	8	36.3	25	249.15	0	73	0	320320	667	1	0	0	13
600	0	0	0	0	57	32	1.5	14.22222222	36.2	84	20	115	66	7.81	78.3	133	258	3	139	2.24	12.98	4	70.6	7.498	57.5	65.2	11.3	0.21	310.4761905	32	11	41.8	30.6	6.85	0	36.1	0	402460	3368	0	0	0	13
2	30	20	600	1	82	52	1.57	21.09619051	36.5	92	24	95	59	18.3	94.2	139	207	2.9	143	2	6.88	5.1	91.6	7.353	38.1	54.1	43.6	0.29	186.5517241	20	9	38.8	23.1	135.76	0	121.3	0	521736	663	1	0	0	13
937	30	30	900	1	74	75	1.7	25.95155709	36.8	100	20	135	88	9.86	77.9	141	228	3.97	139.8	2.45	6.22	4.2	70.2	7.398	37.5	91.5	7.6	0.29	315.5172414	22	11	42.02	23.7	3.89	0	29.2	0	275917	2921	1	0	0	13
118	60	20	1200	1	80	52	1.64	19.33372992	37	110	22	113	79	7.34	72.6	146	161	4.2	140	2.53	5.51	3.6	75.9	7.379	42.5	96.2	0	0.29	331.7241379	20	4	37.1	20.3	11.28	0	21.8	0	504469	670	1	0	0	13
792	30	20	600	1	79	37	1.56	15.20381328	39.6	120	24	124	71	22.25	85.7	142	286	3.6	131	2.34	6.13	4.9	52.7	7.37	43.6	67.7	24.9	0.29	233.4482759	18	5	36.5	24.5	273.05	0	28.8	0	335556	1490	1	0	0	13
684	20	30	600	1	62	58	1.64	21.56454491	36.9	98	24	120	89	6.78	57.4	178	101	4.6	146	2.5	6.43	4.1	61.9	7.22	101.9	92.3	0	0.29	318.2758621	25	5	44.5	25	2.3	0	150.2	0	372350	3331	0	0	0	13
1123	25	20	500	1	74	53	1.65	19.46740129	36.2	95	22	130	75	12.7	79.9	137	311	3.9	139	2.2	8.52	8.9	112.8	7.438	39.3	97.9	1.3	0.29	337.5862069	19	14	36.75	20.8	9.22	0	26.21	0	192894	2740	1	0	0	13
413	50	20	1000	1	69	41	1.61	15.817291	36.8	104	28	116	68	7.25	78.8	105	288	3.9	146	2.48	6.65	3.6	76.1	7.393	47.4	66.7	21.8	0.29	230	290	335	31.1	30	4.13	0	29.6	0	446404	2678	1	0	0	13
574	0	0	0	0	78	38	1.52	16.44736842	36.8	100	26	120	75	7.21	79.3	126	184	3.5	145	2.04	5.3	4.2	47.5	7.353	63.7	89.2	0	0.29	307.5862069	50	72	36	20.8	11.05	0	25.1	0	412979	2072	1	0	0	13
712	55	20	1100	0	74	42	1.56	17.25838264	37	116	24	124	98	9.61	72.2	133	305	3.5	149	2.36	4	6.1	82.1	7.296	51.8	99.1	0	0.29	341.7241379	36	34	40.58	22.2	38.08	0	84.7	0	365557	1224	1	0	0	12
1110	0	0	0	0	86	45	1.56	18.49112426	38.5	122	26	156	91	9.06	91	107	141	4.5	132.7	2.6	6.8	5.6	80	7.406	38.325	94	20.77	0.29	324.137931	26	23	38.6	27.4	146.12	0	82.34	0	197784	125	1	0	0	12
886	33	20	660	1	75	54	1.62	20.57613169	37.2	84	20	150	60	9.85	89.1	142	321	3.9	146	2.18	9.3	5.1	76.2	7.35	56.2	64.3	14.8	0.21	306.1904762	21	19	43.9	17.7	6.13	0	39.7	0	301018	1989	1	0	0	12
370	0	0	0	1	73	40	1.61	15.43150341	39	116	24	110	75	16.85	89.6	146	359	3.7	137	2.22	4.08	4.8	78.2	7.398	39.6	55.1	47.1	0.21	262.3809524	22	9	41.3	23.3	89.83	0	47.9	0	463798	2063	1	0	0	12
779	0	0	0	1	84	46	1.65	16.89623508	37.2	100	44	122	77	13.6	89.9	126	249	5.5	143	2.22	8.9	9.8	133.6	7.188	76.2	96.1	0	0.29	331.3793103	20	6	38.93	22.5	63.88	0	1692.8	0	341032	752	1	0	0	12
98	70	25	1750	1	81	62	1.62	23.62444749	37	98	26	118	69	5.33	67.7	131	298	4.5	136	2.35	5.81	4.9	87.7	7.317	71.6	61	1.3	0.21	290.4761905	48	26	33.5	22.8	51.36	0	128.3	0	506591	12	1	0	0	12
1158	50	15	750	1	73	53	1.68	18.77834467	37.4	82	20	133	92	6.15	78.3	128	124	5.2	142	2.32	8.7	17.5	150.5	7.154	110.3	94.4	0	0.29	325.5172414	597	438	37.05	25.8	21.59	0	3351.6	1	173086	388	1	0	0	12
281	40	30	1200	1	84	56	1.71	19.15119182	36.5	96	24	108	61	12.5	86.8	106	225	4.1	137	2.36	5.4	6.4	63.2	7.494	52.5	57.8	24.2	0.29	199.3103448	23	11	38.01	24.5	27.1	0	23	0	476267	284	1	0	0	12
806	35	33	1155	1	69	52	1.57	21.09619051	36.5	120	26	110	60	8.53	69.2	132	328	5	132	3.17	6.5	3.2	32.6	7.36	62.2	88.4	0	0.29	304.8275862	21	6	38.4	15.8	215.32	0	64.3	0	327840	556	1	0	0	12
606	45	10	450	1	76	53	1.66	19.23356075	36.4	85	24	150	95	7.41	70.9	148	161	4	138	2.48	6.57	6.7	82.5	7.373	44.4	115.6	0	0.29	398.6206897	67	109	46.3	24.1	9.49	0	5	0	401931	1162	1	0	0	12
57	20	30	600	1	62	43	1.63	16.18427491	37.2	100	26	105	62	6.13	91.3	174	102	5.3	131	2.02	7.89	7.1	65.6	7.23	70.5	90	0	0.29	310.3448276	38	24	34.9	21.7	24.19	0	270.3	3	510705	286	1	0	0	12
547	35	20	700	1	59	71	1.75	23.18367347	36.7	62	22	129	66	5.5	51.5	112	144	3.02	145	2.22	4.63	4.34	60	7.412	45.6	78.2	0	0.21	372.3809524	29	34	40.32	17	0.9	0	48.9	0	418767	3145	0	0	0	12
324	30	10	300	1	77	51	1.62	19.43301326	36.7	96	40	140	87	15.06	77.3	135	360	4.7	135	2.66	8.95	4.7	108	7.358	41.4	117.2	0	0.29	404.137931	15	9	37.2	21.9	141.42	0	28	0	470035	2345	1	0	0	12
810	0	0	0	0	70	42	1.53	17.94181725	38.2	120	24	104	60	22.6	89.2	115	388	4.3	143	2.21	5.9	4.6	73.7	7.453	52.2	56.2	46.8	0.41	137.0731707	20	8	29.56	43.8	98.48	0	158.58	0	327548	738	1	0	0	12
681	60	10	600	1	81	41	1.6	16.015625	37	102	22	123	64	7.79	68.7	127	323	4.1	138	2.64	5.59	10.2	94.9	7.351	46	86.2	5.2	0.29	297.2413793	25	10	36.26	28.1	9.93	0	42.3	0	374830	510	1	0	0	12
929	30	50	1500	1	59	61	1.65	22.40587695	36.8	138	22	139	70	6.83	59.6	182	204	3.6	145	2.34	6.13	6	112.1	7.377	43.4	98	0	0.29	337.9310345	42	27	46.8	27.9	3.23	0	5	0	281765	989	1	0	0	12
149	30	70	2100	0	72	72	1.64	26.76977989	38.8	112	20	185	98	5.77	63.5	131	177	4.3	144	2.32	6	4.3	85.3	7.315	63.8	53.5	18	0.21	254.7619048	28	13	40	21.1	32.91	0	32.4	0	501452	1475	1	0	0	12
0	30	20	600	1	67	51	1.62	19.43301326	36.5	84	22	120	89	6.36	55.1	27	206	4.3	136	2.41	4.8	4	67.3	7.302	62.2	106.6	0	0.29	367.5862069	22	14	37.8	18.6	0.54	0	21	0	525136	825	1	0	0	12
480	40	20	800	1	85	62	1.7	21.4532872	37.2	100	24	122	74	14.41	79	134	142	3.7	144	2.12	5.2	5.2	82.2	7.399	47.7	69.4	17.8	0.29	239.3103448	24	47	32	20.2	86.9	0	226.6	0	435522	951	1	0	0	12
79	40	20	800	1	66	55	1.62	20.95717116	37	142	22	142	90	10.55	82.2	156	386	4.5	139	2.4	6.66	9.4	123.8	7.38	37.8	80.3	20.5	0.29	276.8965517	23	17	45.4	25	234.8	0	31.6	0	508500	621	1	0	0	12
1174	0	0	0	0	72	50	1.57	20.28479857	37.1	120	20	142	86	11.49	83	116	476	4	140	2.34	5.48	2.6	42.3	7.413	45.8	91.6	0	0.29	315.862069	14	8	37.7	27.6	27.46	0	86.5	0	163465	1010	1	0	0	12
649	20	20	400	1	75	50	1.7	17.3	36	102	22	128	90	5.16	67	123	280	3.4	135	2.14	7.08	4.86	70	7.44	35.8	115	76	0.33	348	27	9	34.7	29.7	25.4	0	361.05	0	128006	25	1	1	0	12
650	0	0	0	0	78	58	1.58	23.23345618	36.3	100	22	117	83	6.41	83	160	354	3.8	136	2.19	13.5	4.1	77.8	7.42	42.2	70.4	25.9	0.29	242.7586207	38	31	31.6	21.6	25.58	0	52.1	0	387283	1135	1	0	0	12
668	50	20	1000	1	67	63	1.7	21.79930796	36.9	82	20	149	82	8.04	74.7	124	149	3.8	137	1.96	10.55	4.7	105.7	7.409	36.9	76	25.4	0.29	262.0689655	18	15	41.3	20.7	112.26	0	231	0	382347	635	1	0	0	11
1045	40	20	800	1	74	53	1.64	19.70553242	36.8	90	22	151	86	11.3	85.7	148	299	3.4	146	2.21	6.8	8.3	112	7.385	40.6	69.8	25.8	0.29	240.6896552	35	27	41.41	17.9	8.61	0	53.7	0	221200	2658	1	0	0	11
780	3	5	15	0	76	42	1.53	17.94181725	36.9	110	24	112	60	6.55	76.5	161	136	5.1	142	2.27	7.8	13.3	100.6	7.261	65.8	105	0	0.29	362.0689655	33	33	34.32	21	43.9	0	78.2	0	340499	255	1	0	0	11
753	30	20	600	1	78	50	1.63	18.81892431	36.8	97	20	116	75	5.41	67.7	135	191	4.6	144	2.25	5.46	6.1	107.4	7.331	48.6	102.2	0	0.29	352.4137931	20	9	36.9	13.7	7.69	0	63.8	0	352717	1780	1	0	0	11
275	40	30	1200	1	84	56	1.71	19.15119182	36.8	104	14	107	50	8.58	70.4	99	385	4.6	139	2.38	6.13	6.8	69.9	7.168	70.5	73.7	0	0.29	254.137931	24	11	34.9	31	107.52	0	264.3	3	476267	284	1	0	0	11
351	40	20	800	1	60	47	1.62	17.90885536	37	102	20	113	71	8.18	71.8	190	152	4.5	143	2.57	4.97	7.1	93	7.271	64.2	45.3	33.8	0.21	215.7142857	70	90	39.2	29.2	7.02	0	772.7	0	467819	948	1	0	0	11
150	40	20	800	1	52	61	1.67	21.87242282	37.2	82	24	105	54	5.3	59	130	224	3.8	151	2.57	10.97	9.5	72	7.302	54.3	109.6	0	0.29	377.9310345	21	34	41.9	23.8	0.83	0	30.9	0	501378	1904	0	0	0	11
37	50	20	1000	0	73	44	1.53	18.7961895	37.2	98	24	144	87	8.76	63.3	153	203	3.9	144	2.4	6.12	4.7	72.9	7.374	44	79.7	12.2	0.29	274.8275862	43	28	44.3	20.11	15.11	0	27.7	0	514213	2896	0	0	0	11
501	5	10	50	1	54	57	1.62	21.71925011	37	105	24	110	72	19.22	85.4	145	258	4.3	147	2.45	9.37	10.5	72.9	7.392	50.1	61.8	23.8	0.29	213.1034483	26	31	35.5	17.8	25.96	0	334	0	430569	794	1	0	0	11
1155	50	15	750	1	72	51	1.68	18.06972789	36.6	96	22	142	73	5.16	73.3	117	89	4.2	146	2.16	6.66	6.5	53.3	7.161	133.9	47.3	0	0.21	225.2380952	24	18	36.5	24.4	15.34	0	132.7	1	173086	388	1	0	0	10
65	60	20	1200	1	73	42.5	1.62	16.19417772	36.5	89	20	102	56	5.7	49.5	128	188	3.3	139	2.17	4.31	11.6	105.4	7.36	54	63.3	17.3	0.29	218.2758621	30	8	35.3	22.5	1.71	0	77.7	0	510504	60	1	0	0	10
412	50	20	1000	1	69	41	1.61	15.817291	36.8	93	24	127	72	6.15	62.7	105	323	3.4	142	2.15	7.3	3	87	7.414	42.1	67.6	27.6	0.29	233.1034483	21	6	35.6	30	5.5	0	29.6	0	446404	2678	1	0	0	10
31	50	30	1500	1	78	35	1.6	13.671875	36.3	118	22	100	61	13.46	85.5	115	510	4.1	115	2.3	5.94	6	66.4	7.395	41.3	81.9	13.3	0.29	282.4137931	24	15	32	25	25.27	0	21.1	0	514731	1758	1	0	0	10
1159	50	15	750	1	71	51	1.68	18.06972789	36.5	95	30	142	73	5.16	73.3	117	89	4.2	146	2.16	6.66	6.5	53.3	7.161	133.9	47.3	0	0.33	143.3333333	32	6	36	25.3	28.4	0	132.7	1	173086	388	1	0	0	10
1043	40	40	1600	1	60	51	1.61	19.67516685	37.1	110	32	122	74	6.91	61.3	138	173	4.3	135	2.46	5.8	2.4	53.2	7.331	48.5	96.7	0	0.29	333.4482759	27	31	47.2	19.7	0.68	0	2.3	0	223034	1369	1	0	0	10
35	30	20	600	1	84	45	1.59	17.7999288	36.8	98	20	115	61	5.83	65.9	131	166	3.5	133	2.42	8.9	5.1	93.5	7.414	42.7	58.2	35.2	0.21	277.1428571	35	16	46.1	33.8	30.15	0	23.5	0	514377	2161	1	0	0	10
755	50	20	1000	1	74	56	1.71	19.15119182	36.8	92	30	133	80	8.65	72.9	131	306	3.5	113	2.01	11.8	5.4	56.1	7.399	40.5	101.9	0	0.33	308.7878788	38	39	40.3	18.3	39.56	0	65.8	1	352436	543	1	0	0	10
458	30	15	450	1	65	61	1.63	22.95908766	38.2	122	26	103	69	17.06	80.1	131	439	6.2	130	2.35	5.7	4.8	29	7.432	44.9	54.9	38.9	0.29	189.3103448	20	16	37.7	26.5	80.11	0	52.1	0	439057	792	1	0	0	10
451	9	30	270	1	62	63	1.62	24.00548697	36.8	82	20	128	86	6.21	46.6	147	214	3.9	141	2.2	4.8	6.9	71.3	7.309	49.8	78.7	6.6	0.29	271.3793103	27	14	40.87	19.3	5.03	0	18.6	0	440012	2979	1	0	0	10
895	0	0	0	1	59	53	1.62	20.19509221	36.7	97	22	131	87	16.82	89.3	167	287	3.5	141	2.44	4.93	5.6	84.9	7.35	41.7	58.7	36.6	0.33	177.8787879	21	10	48.9	22.6	3.81	0	17	0	293238	2916	0	0	0	10
309	40	20	800	1	62	50	1.62	19.05197378	36.8	114	26	143	96	14.61	91.1	137	277	3.75	141.9	2.37	3.3	9.7	51.3	7.493	60	44	28.8	0.29	151.7241379	25	19	37.7	22.8	14.53	0	55.2	0	471341	424	1	0	0	9
1015	0	0	0	1	78	46	1.6	17.96875	36.9	100	24	141	81	3.73	46.1	95	297	3.8	134	2.12	6.7	4.8	55.6	7.339	49.5	44.9	4.16	0.29	154.8275862	20	8	38.4	21	1.99	0	84.8	0	231957	3374	0	0	0	9
783	0	0	0	1	50	55	1.68	19.49	36.6	92	26	140	88	16.28	85	105	311	4.25	133	2.13	9.33	3.67	39	0	0	0	0	0	0	58	40	25.3	35.3	192.2	0	1449.68	0	229073	3	1	1	0	9
950	45	20	900	1	79	49	1.62	18.67093431	37.8	105	22	111	62	18.51	89.1	136	279	3.34	138.5	2.32	4.8	9.7	73.6	7.338	46.1	113.3	0	0.33	343.3333333	20	14	38.8	20.9	22.42	0	36.4	0	269351	1164	1	0	0	9
378	40	20	800	1	66	46	1.63	17.31341037	36.8	102	24	140	82	11.35	85.2	134	211	4.5	139	2.32	10.2	6.2	75.4	7.303	68.6	58.9	6.7	0.21	280.4761905	27	59	40.9	20.9	149.17	0	1106.9	0	459154	2453	1	0	0	9
58	60	20	1200	1	73	42.5	1.62	16.19417772	36.3	90	22	108	90	6.16	56.1	141	210	3.4	134	2.5	5.4	8.8	107.9	7.443	42.8	57	36	0.29	196.5517241	38	17	41.3	30.4	16.47	0	39.3	1	510504	902	1	0	0	9
1027	0	0	0	1	79	46	1.6	17.96875	37	84	22	120	89	3.55	50.7	106	268	3.9	134	2.13	5.16	5.7	96	7.406	36	89.6	11.3	0.29	308.9655172	24	8	39.4	20	7.16	0	17.1	0	231957	3374	0	0	0	9
1184	50	20	1000	1	76	54	1.64	20.07733492	37	90	24	145	66	10.28	61.2	113	140	4.4	147	2.4	9	10.2	100.9	7.353	41.6	114.2	0	0.29	393.7931034	16	17	37.18	19.4	44.84	0	133.68	0	149570	2407	1	0	0	9
1192	0	0	0	0	77	44	1.56	18.08021039	39	98	24	159	78	5.45	76.4	122	165	4.3	138	2.36	6.21	8	107.3	7.339	54.2	47.5	32.6	0.21	226.1904762	54	32	39.6	22.7	43.13	0	22.2	0	105651	3162	0	0	0	9
558	0	0	0	1	81	61	1.7	21.11	39	130	26	86	64	23.67	86.4	155	175	3.69	125	2.28	13.55	30.85	247	7.43	21.6	60	119	0.29	207	97	101	36.4	37.4	37.6	0	534.22	1	227338	1	1	1	0	9
461	35	10	350	1	71	60	1.61	23.14725512	36.6	102	32	137	93	7.98	64.6	141	170	3.9	147	2.32	5.58	5.1	66.4	7.458	58.5	105.6	0	0.29	364.137931	21	8	36.3	21.7	2.48	0	4.7	0	438966	1664	1	0	0	8
1143	30	5	150	0	64	41	1.56	16.84746877	36.5	112	26	111	63	8.49	60	137	318	3.7	151	2.48	8.5	3.9	81.7	7.331	54.5	103.3	0	0.29	356.2068966	28	9	44.39	22	2.93	0	221.1	0	179995	263	1	0	0	8
291	10	20	200	1	76	52	1.65	19.10009183	36.5	96	24	159	96	6.09	72.9	137	127	4.5	144	2.28	5.11	5	95.9	7.258	77.5	78.9	0	0.21	375.7142857	35	39	43.99	23.6	6.99	0	14.1	0	475697	418	1	0	0	8
1082	30	15	450	1	71	35	1.61	13.50256549	37.5	95	22	142	77	12.44	63.2	115	254	3.8	141	2.06	15.8	5.4	83.4	7.417	45.6	82.4	8.6	0.29	284.137931	28	15	35.84	19.2	47.13	0	115.8	0	205941	1084	1	0	0	8
129	30	60	1800	1	75	62	1.64	23.05175491	38.8	82	22	158	77	21.25	82.3	138	210	4.3	141	2.47	16.33	4.9	73.8	7.383	37.2	81.1	21.1	0.29	279.6551724	18	6	39.6	16.8	339.9	0	80.4	0	503664	313	0	0	0	8
866	35	20	700	0	78	56	1.56	23.01117686	37	118	22	131	91	4.16	63	116	166	4.2	143	2.22	6.8	3.6	82.9	7.379	41.3	101	0	0.29	348.2758621	17	11	40	23.6	20.82	0	19.9	0	309388	1194	1	0	0	8
820	0	0	0	0	78	38	1.5	16.88888889	37	92	22	128	88	4.67	55.9	120	172	4.2	151	2.15	5.1	3.9	64.6	7.36	60.3	66.5	9	0.29	229.3103448	41	15	40.7	17.2	0.25	0	458.23	0	325449	1345	1	0	0	8
859	40	10	400	1	85	44.5	1.62	16.95625667	37	160	36	155	92	13.6	84.6	144	216	4.6	149	2.52	5.2	9.8	127.9	7.347	53.9	121.5	0	0.37	328.3783784	32	33	41.3	22	55.46	0	866.7	0	310537	129	1	0	0	8
595	40	20	800	1	62	53	1.63	19.94805977	36.5	92	20	91	66	6.75	43.1	123	180	4.13	137.3	2.02	6.9	6.1	117.3	7.394	34.2	95	9.6	0.29	327.5862069	19	9	37.7	27.9	11.58	0	112	0	406074	3199	0	0	0	8
945	45	20	900	1	79	49	1.62	18.67093431	36.9	82	22	140	74	11.23	90.5	141	267	3.59	141.3	2.11	7.06	7.3	77.2	7.356	44.7	120.6	0	0.29	415.862069	19	17	38.58	19	1.97	0	27.81	0	269351	1164	1	0	0	8
1208	40	20	800	1	77	49	1.71	16.75729284	36.6	112	24	134	87	12.49	82.2	123	218	4.2	134	2.49	6.5	5.4	70	7.371	49.8	59.2	26.7	0.27	219.2592593	21	7	36.9	42.9	36	0	58.38	0	40884	39	1	0	0	8
877	15	20	300	1	85	52	1.64	19.33372992	38.9	140	24	145	90	11.58	88.6	132	216	4	130	2.48	5.81	6.3	97.4	7.379	39.8	54.3	42	0.21	258.5714286	27	6	40.17	31.5	27.6	0	32.5	0	303830	498	1	0	0	8
1180	35	20	700	1	80	54	1.69	18.90690102	36.3	120	24	137	97	13.3	82.2	82	222	5.9	139	1.96	5.9	30.6	370.6	7.309	19.3	108.9	0	0.33	330	14	5	47.7	29.66	326.13	0	185	1	157965	30	1	0	0	7
283	40	30	1200	1	84	56	1.71	19.15119182	36.7	86	26	105	60	11.08	84.8	103	271	4.3	146	2.13	4.51	3.9	71.6	7.234	88.8	94.7	0	0.29	326.5517241	16	5	29.4	34.3	76.38	0	124.1	0	476267	284	1	0	0	7
185	0	0	0	0	66	43	1.52	18.61149584	36.6	96	22	106	64	9.67	65.3	110	300	3.4	142	2.13	5.91	4.1	55.4	7.398	43.8	70.5	21.9	0.21	335.7142857	18	8	38.1	27.1	15.69	0	12.8	0	496649	375	1	0	0	7
239	40	30	1200	1	66	54	1.62	20.57613169	36.8	96	20	126	85	6.38	56.6	128	211	3.38	143.2	2.12	4.12	4.3	87.7	7.384	41.2	84.2	0	0.21	400.952381	29	28	38.73	14.2	0.4	0	75.2	0	481995	1713	1	0	0	7
341	0	0	0	0	77	42	1.56	17.25838264	36.6	90	24	108	84	5.59	77.5	123	187	4.7	143	2.06	5.6	13	81.4	7.356	40	121.4	0	0.41	296.097561	27	16	40.98	16.2	6.99	0	105.5	0	468437	1443	1	0	0	7
1135	20	10	200	0	80	32	1.51	14.03447217	36.6	100	26	127	71	7.01	72.7	140	242	3.3	141	2.46	4.6	6.1	81.2	7.306	62.5	53.4	20.4	0.21	254.2857143	22	10	40.2	23.5	25.8	0	95.86	0	187220	64	1	0	0	7
429	0	0	0	0	60	66	1.61	25.46198063	36.9	84	22	110	64	19.42	89.3	99	219	3.7	133	2.36	6.1	7.9	69.2	7.417	41.7	91.4	4.5	0.29	315.1724138	41	36	36.4	15.5	14	0	423.79	0	443297	2640	1	0	0	7
691	20	30	600	1	67	73	1.77	23.30109483	36.8	102	26	136	87	7.08	59.8	187	129	4.6	153	2.34	5.53	4.8	82.5	7.202	94.6	98.4	0	0.49	200.8163265	26	15	40.98	18.9	6.29	0	555.6	0	372350	3331	0	0	0	7
870	33	10	330	1	60	61	1.63	22.95908766	37.1	88	20	128	76	8.74	58	159	312	4.74	140.9	2.56	4.9	5.4	92.7	7.431	48.3	83.1	0	0.29	286.5517241	26	24	48	27.4	1.22	0	27.8	0	305683	3257	0	0	0	7
59	60	20	1200	1	73	42.5	1.62	16.19417772	36.3	90	22	108	90	6.16	56.1	141	210	3.4	134	2.5	5.4	8.8	107.9	7.443	42.8	57	36	0.29	196.5517241	38	17	41.3	30.4	16.47	0	39.3	1	510504	60	1	0	0	7
1138	0	0	0	1	79	65	1.64	24.1671624	36.2	100	22	130	81	11.83	72.5	131	268	4.4	142	2.27	7.1	7.7	66.2	7.392	43.5	79.1	15	0.29	272.7586207	16	11	40.89	28.8	10.86	0	48.08	0	181381	2200	1	0	0	7
954	55	20	1100	1	71	45	1.61	17.36044134	36.8	128	28	148	86	18.98	87.1	152	355	3.5	141	2.16	5.51	5	65.5	7.392	42.8	68.3	26.1	0.29	235.5172414	32	12	42.2	16.1	12.37	0	42.3	0	267417	1539	1	0	0	7
830	30	20	600	1	80	62	1.68	21.96712018	37.6	102	28	143	75	13.44	87	133	157	3.4	126	2.23	9.15	7.3	43.4	7.448	37.9	83.1	16.2	0.29	286.5517241	25	38	33.8	17.4	241.23	0	112.2	0	323649	183	1	0	0	7
656	60	20	1200	1	87	51	1.68	18.06972789	37	100	28	118	61	6.11	62	156	202	5	137	2.05	7.78	4.1	72.3	7.21	95.4	73.8	0	0.29	254.4827586	18	7	36.86	22.1	9.8	0	156.5	0	386382	864	1	0	0	6
569	10	25	250	1	72	50	1.62	19.05197378	36.8	85	24	147	90	6.06	52.1	147	126	4.4	143	2.15	6	8.6	64.2	7.345	52.6	113.7	3.1	0.29	392.0689655	36	25	29	28.2	27.9	0	24.5	0	413595	452	1	0	0	6
400	20	40	800	1	64	70	1.72	23.66143862	39	120	22	180	112	22.3	90.6	144	369	3.9	141	2.21	5.7	3.8	98.5	7.414	41.7	53.3	41.7	0.29	183.7931034	26	40	38.1	27.2	182.22	0	2.3	0	452464	2971	1	0	0	6
20	0	0	0	1	80	72	1.63	27.09925101	36.9	100	20	127	68	8.23	53.9	142	254	3.6	137	2.19	6.22	4.4	78.5	7.362	40.2	125	0	0.29	431.0344828	17	18	36.1	25.7	9.72	0	5	0	515511	2855	0	0	0	6
238	40	20	800	1	86	51	1.63	19.1953028	36.8	115	22	135	76	17.32	85.7	116	171	5.1	144	2.16	6.6	29	238.2	7.374	36.9	78.8	20.8	0.29	271.7241379	25	13	36.05	19	113.82	0	1164.6	1	482188	5	1	0	0	6
1041	50	20	1000	0	91	42	1.53	17.94181725	36.8	152	24	112	63	8.61	77.5	123	255	4.8	143	2.36	9.98	8.1	10.39	7.114	85.3	80.6	0	0.29	277.9310345	25	33	36.7	22.9	5.76	0	522	0	226048	707	1	0	0	6
1050	20	20	400	1	76	52	1.63	19.57168128	37.2	90	20	146	85	7.06	70.2	118	329	4.4	143	2.3	5.31	4	83.7	7.413	46.3	74.4	18.3	0.29	256.5517241	18	9	38.48	25.9	28.51	0	75.4	0	217694	94	1	0	0	6
620	0	0	0	1	75	40	1.72	13.52	36.5	80	23	124	62	13.8	87.5	118	332	3.92	139	2.01	3.35	4.42	63	7.38	56.1	52	142	0.39	133	54	40	33.1	40	68.3	0	697.64	0	196511	25	1	1	0	6
211	0	0	0	1	94	50	1.6	19.53	36.7	96	25	130	70	12.6	6	111	92	3.24	156	2.1	10.17	14.29	113	7.5	44.6	162	265	0.33	491	2000	15	34.6	18.1	10.6	0	15000	0	202897	89	1	1	0	6
708	50	40	2000	1	75	62	1.8	19.13580247	36.9	95	22	137	77	7.88	74.9	121	335	3.6	144	2.25	13.22	3.8	74.1	7.322	58.8	47.1	31.9	0.29	162.4137931	19	7	36.75	25.3	52.91	0	15.1	0	366318	764	1	0	0	6
189	50	20	1000	1	84	45	1.64	16.73111243	39.5	100	28	76	58	38.69	83.4	185	822	4.1	144	2.34	11.3	16.2	175.6	7.232	51.3	73.4	10.6	0.29	253.1034483	165	47	31.1	27.2	78.58	0	7655.9	1	496094	155	1	0	0	6
592	0	0	0	1	76	39	1.62	14.86053955	36.8	100	22	105	69	15.92	82.4	112	345	4.8	130	2.38	5.12	4.5	123.9	7.46	30.1	131.1	0	0.37	354.3243243	26	12	34.3	34.4	135.68	0	97.8	0	406358	321	1	0	0	6
438	40	40	1600	1	63	45	1.7	15.57093426	37.5	110	23	116	82	13.21	87.5	129	273	3.9	139	2.48	5.49	3.7	76.1	7.379	47.7	67.7	20.6	0.29	233.4482759	21	11	37.9	21.9	93.25	0	11.8	0	441046	2402	1	0	0	6
535	50	7	350	0	73	33	1.52	14.283241	38	102	24	125	65	7.9	75.4	128	326	3.6	141	2.34	6.82	2.6	72.3	7.423	45	71.6	20.5	0.29	246.8965517	24	10	37	19.8	31.94	0	59.7	0	424380	530	1	0	0	5
1021	0	0	0	1	78	45	1.6	17.578125	36.8	90	20	137	73	3.42	59.6	77	291	3.7	134	2.09	4.9	4	40.1	7.454	31.4	128.8	0	0.29	444.137931	24	10	38.38	17.4	1.71	0	87.8	0	231957	3374	0	0	0	5
329	0	0	0	1	88	51	1.68	18.07	37.1	84	26	164	86	10.7	75.6	89	193	3.74	133	1.88	10.36	8.35	120	7.48	33.9	117	47	0.29	403	19	13	30.1	22.8	12.3	0	1155.09	0	177191	38	1	1	0	5
34	40	20	800	1	64	52	1.63	19.57168128	36.8	82	20	133	73	28.84	53.6	147	195	3.6	143	2.32	6.83	6.3	114.1	7.337	50.9	104.8	0	0.29	361.3793103	28	30	38.5	21.2	2.52	0	14.8	0	514466	2226	1	0	0	5
151	40	20	800	1	52	61	1.67	21.87242282	36.9	98	22	126	70	7.85	64.9	146	235	4.1	140	2.51	5.29	10.1	83.9	7.323	49	87.2	0	0.29	300.6896552	21	16	45	20.9	1.37	0	30	0	501378	1904	0	0	0	5
222	50	20	1000	1	76	44	1.62	16.76573693	36.9	121	26	121	66	11.49	70.8	146	212	3.2	133	2.55	8.43	10.6	192.1	7.495	34	91.3	14.2	0.29	314.8275862	36	18	48	20.4	96.12	0	49.67	0	487757	1142	1	0	0	5
358	60	10	600	1	86	51	1.56	20.96	36.8	98	20	158	86	6.7	4.7	106	178	4.93	142	2.31	5.62	14	166	7.39	40.6	79	106	0.33	239	22	22	41.6	33.7	2.4	0	2950.99	0	163135	42	1	1	0	5
761	42	20	840	1	72	62	1.64	23.05175491	36.8	90	20	142	89	7.62	52.4	138	373	4.8	139	2.63	3.9	5.1	182.6	7.367	37.7	92.4	6.9	0.29	318.6206897	13	4	39.9	26.3	26.73	0	245.2	0	349006	621	1	0	0	5
87	0	0	0	1	68	58	1.7	20.06920415	36.9	99	22	159	98	13.74	85.4	143	243	4.3	136	2.36	6.4	7.2	72.3	7.403	37.9	69.8	31.3	0.29	240.6896552	21	26	42.3	21.5	3.1	0	2.1	0	507743	297	0	0	0	5
639	20	20	400	1	61	63	1.64	23.42355741	37	84	20	130	85	5.76	69.7	160	237	4.2	142	2.25	5.7	3.7	88.1	7.391	41.5	61.4	34.2	0.29	211.7241379	27	20	43.16	21.4	1.23	0	12	0	387490	3285	0	0	0	5
507	0	0	0	1	64	66	1.72	22.30935641	37	102	22	117	77	11.55	55.5	160	265	3.72	139.5	2.48	5.56	8.19	67.2	7.345	42.1	87.6	0	0.21	417.1428571	20	16	43.78	29.1	6.9	0	5.02	0	429204	3150	0	0	0	5
1087	60	40	2400	0	80	42	1.51	18.42024473	36.8	82	24	141	87	7.74	74.2	127	278	4.2	139	2.6	8.87	3.5	80.7	7.301	68.5	110.7	0	0.29	381.7241379	19	7	38.6	24.4	7.38	0	13.1	0	205655	497	1	0	0	5
471	30	20	600	1	70	78	1.58	31.24499279	36.6	98	26	140	89	6.51	78.2	175	102	6	141	1.95	5.51	10.7	117.3	7.244	75.7	97.1	0	0.29	334.8275862	40	54	30.3	13.2	2.3	0	1047.2	0	436859	763	1	0	0	5
751	60	50	3000	1	75	49	1.6	19.140625	36.6	120	26	118	72	5.93	68.4	128	158	3.38	139.3	2.36	6.52	4.5	51.7	7.345	51.2	80.1	4.3	0.29	276.2068966	22	9	45.03	24.1	17.63	0	25.3	0	353750	1908	1	0	0	5
384	20	5	100	1	84	49	1.64	18.21832243	36.5	108	24	175	85	5.74	57.3	119	138	5.3	153	2.34	8.78	11.5	124.6	7.188	83	75.2	0	0.29	259.3103448	42	47	37.6	19.2	5.54	0	1187.4	1	457950	1196	1	0	0	5
308	40	20	800	1	63	50	1.62	19.05197378	36.7	134	28	175	109	13.73	77.5	157	299	5	141	2.53	1.46	6.7	59.7	7.31	79.6	38.3	15.3	0.21	182.3809524	21	15	39.3	18.9	24.57	0	59.5	0	471341	424	1	0	0	5
1029	0	0	0	1	78	45	1.6	17.578125	36.8	102	22	142	80	9.64	71.7	86	282	3.8	136	2.09	5.04	5.5	71.8	7.361	20.3	90	10.4	0.29	310.3448276	20	10	38.01	17.2	76.19	0	34.9	0	231957	3374	0	0	0	5
1080	30	15	450	1	71	35	1.61	13.50256549	36.9	125	22	159	95	8.09	79	123	154	4.1	139	2.17	10.2	5	73.8	7.444	4.18	117.6	0	0.29	405.5172414	33	20	39.24	26.1	247.6	0	100.2	0	205941	1084	1	0	0	4
520	35	30	1050	1	56	48	1.72	16.22498648	39	105	24	112	71	8.56	83.9	150	229	3.5	138	2.51	5.17	3.2	69.5	7.321	68	42.2	22.2	0.29	145.5172414	26	16	40.2	21.9	214.75	0	62.8	0	429038	1335	1	0	0	4
1076	40	10	400	1	74	47	1.69	16.45600644	39	128	22	131	80	7.54	87.3	122	173	4.5	136	2.38	4.6	4.6	60.6	7.368	52.8	61.9	19.9	0.29	213.4482759	23	11	42.9	27	132.16	0	16.1	0	206529	3311	0	0	0	4
18	0	0	0	0	63	35	1.55	14.56815817	36.8	99	24	106	70	6.41	71.4	147	167	3.3	138	2.29	7.42	4.9	58.8	7.241	79.3	85	0	0.29	293.1034483	38	20	34.8	29.6	5.05	0	565.5	0	516208	184	1	0	0	4
1009	0	0	0	0	54	38	1.53	16.23307275	36.6	118	22	126	74	5.28	66.1	130	191	2.9	144	2.47	4.64	2.3	67.5	7.366	45.1	49.2	45.1	0.33	149.0909091	25	20	41.4	19.9	14.9	0	23.64	0	234049	3017	0	0	0	4
414	30	20	600	1	52	34	1.63	12.79686853	36.8	95	20	124	84	15.29	81.1	151	304	4.2	144	2.43	5.2	2.9	78.4	7.378	34.3	63.4	41.6	0.41	154.6341463	29	17	44.5	22.3	0.6	0	139.9	0	445612	3662	0	0	0	4
142	0	0	0	0	66	40	1.53	17.087445	38.2	102	24	115	66	7.82	89	109	244	3.7	140	2.28	7.23	4.9	120.7	7.391	36	80	23.2	0.29	275.862069	23	17	41.7	32.1	55.45	0	45.21	0	502682	3013	0	0	0	4
1023	0	0	0	1	79	46	1.6	17.96875	37	80	20	130	69	4.95	56.7	102	288	3.6	136.3	2.15	4.51	4.8	61	7.339	49.5	44.9	4.16	0.29	154.8275862	19	6	38.56	17.6	1.51	0	51	0	231957	3374	0	0	0	4
1101	40	20	800	1	62	67	1.64	24.9107674	37.8	85	26	107	68	9.06	68.8	158	337	4.8	139	2.31	6.38	5.1	75.8	7.227	61.7	96.1	0	0.5	192.2	23	13	37.7	18.9	31.21	0	178.8	0	201568	3145	0	0	0	4
337	30	50	1500	1	65	45	1.63	16.93703188	36.6	85	22	130	89	8.31	58.4	175	179	4.4	138	2.21	5.21	6.9	113.5	7.389	46.5	70.1	20.6	0.21	333.8095238	31	20	34.8	19.6	5.35	0	5.4	0	469052	3389	0	0	0	4
872	50	30	1500	0	73	48	1.53	20.504934	36.6	90	20	136	77	4.17	46	130	247	4.16	137.3	2.26	5.12	2.6	44.3	7.425	57.6	89.2	0	0.21	424.7619048	27	21	44.7	27.8	28.25	0	25.4	0	305284	2963	0	0	0	4
1201	0	0	0	1	69	62	1.67	22.23098713	37	117	24	163	117	6.57	58.3	161	239	3.4	134	2.3	4.97	4.3	55.4	7.429	45.1	75.3	15.9	0.29	259.6551724	21	11	44.4	23.9	2.19	0	85.4	0	95426	3031	1	0	0	4
274	40	30	1200	1	84	56	1.71	19.15119182	36.8	104	14	107	50	8.58	70.4	99	385	4.6	139	2.38	6.13	6.8	69.9	7.168	70.5	73.7	0	0.29	254.137931	24	11	34.9	31	107.52	0	264.3	3	476267	306	1	0	0	4
342	0	0	0	1	84	57	1.67	20.44	36.3	60	20	134	86	4.92	44.8	149	194	3.98	138	2.1	8.8	5.9	82	0	0	0	0	0	0	27	20	42.4	24	0.6	0	471.91	0	203161	8	1	1	0	4
327	30	10	300	1	76	51	1.62	19.43301326	36.7	144	40	144	95	10.94	84.6	129	223	4.8	140	2.36	6.8	6.9	91.7	7.332	56.3	98.33	0	0.29	339.0689655	20	33	37.54	17.5	20.07	0	4.5	0	470035	2345	1	0	0	4
846	30	20	600	1	68	51	1.63	19.1953028	36.8	90	24	145	81	5.44	57.4	111	360	4.2	145	2.18	4.8	3.9	86	7.297	56.5	101.1	0	0.29	348.6206897	13	21	36.3	24.1	10.72	0	54.7	0	314210	2180	1	0	0	4
305	30	50	1500	1	54	63	1.72	21.29529475	36.9	108	20	148	92	8.66	86.5	146	198	4.2	138	2.41	9.8	4.2	79.3	7.332	53.2	49.3	49.9	0.21	234.7619048	20	17	40.7	17	3.42	0	0.13	0	472958	1567	1	0	0	3
995	35	30	1050	1	53	65	1.65	23.87511478	36.5	125	32	158	108	6.34	80.9	139	264	3.1	147	2.35	9.7	4.6	73.8	7.413	37.5	58.6	41.1	0.29	202.0689655	31	18	44.1	19.8	4.5	0	50	0	245168	3250	0	0	0	3
144	50	20	1000	1	77	60	1.64	22.30814991	37	121	26	150	79	7.3	75.7	163	166	3.7	142	2.45	6.62	6	125.4	7.405	44.3	120.1	0	0.29	414.137931	73	41	36.7	23.1	55.45	0	123.4	0	502173	23	1	0	0	3
244	70	20	1400	1	76	69	1.68	24.44727891	37	82	22	103	60	10.94	72.1	140	258	4.31	142.7	2.15	4.74	4.4	88.5	7.383	40.4	90.9	4.5	0.21	432.8571429	40	25	42.15	26.3	5.04	0	61.1	0	481337	583	1	0	0	3
1046	40	20	800	1	75	50	1.62	19.05197378	37.5	85	22	96	63	5.95	68.9	111	122	4.3	144	2.42	5.21	5.3	88	7.398	47.4	61.1	29.3	0.21	290.952381	21	8	38.73	23.1	26.94	0	654.4	0	219570	339	1	0	0	3
982	30	40	1200	1	74	48	1.58	19.22768787	38.2	104	22	137	89	7.73	77.7	153	186	3.5	139	2.56	6.32	6.2	57.5	7.374	56.9	114.5	0	0.33	346.969697	19	16	38.35	20.6	0	0	51.9	0	250731	330	1	0	0	3
599	0	0	0	1	79	50	1.6	19.53	37.1	120	31	122	92	10.14	89.6	116	230	4.55	139	2.13	8.8	13.16	189	7.38	48.3	109	37	0.39	376	33	36	30	29.3	5.1	0	7178.35	0	135047	26	1	1	0	3
525	50	20	1000	1	91	55	1.61	21.21831719	37.1	102	24	143	89	20.94	71	94	212	3.7	141	2.31	9.4	6.1	97.1	7.424	39.1	112.8	0	0.29	388.9655172	30	24	42.6	32	12.25	0	253.4	0	428695	193	1	0	0	2
424	0	0	0	0	55	60	1.6	23.4375	37	92	22	113	76	12.96	70.4	134	423	3.7	149	2.39	5.83	3.5	69.6	7.331	52.7	96.2	0	0.29	331.7241379	18	13	40.6	22.4	27.33	0	86	0	443704	3684	0	0	0	2
130	30	20	600	0	82	45	1.54	18.97453196	37	112	24	134	88	9.92	77.3	149	158	3.6	133	2.45	9.83	7.2	99.8	7.347	50.5	50.6	36.5	0.21	240.952381	22	14	42.8	21.1	28.73	0	35.7	0	503608	828	1	0	0	2
82	30	20	600	0	85	42	1.57	17.0392308	36.8	96	26	133	89	6.92	74.2	147	162	4.1	135	2.37	6.96	7.7	119.1	7.26	42.5	95.5	0.1	0.29	329.3103448	36	23	43.16	20.9	35.54	1	79.2	0	508212	458	0	0	0	2
1154	50	15	750	1	71	51	1.68	18.06972789	37	99	22	142	86	4.35	69.3	117	102	4.2	150	2.24	6.7	3.9	47	7.318	76.1	91.5	0	0.29	315.5172414	25	13	40.27	27.9	0.71	0	59.6	0	173086	388	1	0	0	2
542	0	0	0	0	67	40	1.54	16.86625063	37.2	122	22	152	98	7.25	90.8	140	238	3.8	138	2.38	13.9	2.4	71.6	7.432	34.8	78.9	25.7	0.29	272.0689655	16	8	43.99	17.5	21.54	0	34.58	0	421264	3389	0	0	0	2
642	40	20	800	1	60	50	1.63	18.81892431	38.2	130	32	111	75	19.51	92.1	92	721	3.6	132	2.25	5.66	3.3	66.2	7.354	54.3	70.3	10.3	0.29	242.4137931	20	9	29.6	26.9	268.04	0	23.6	0	387408	341	1	0	0	2
556	40	40	1600	1	78	67	1.65	24.6097337	36.8	85	22	126	70	5.96	69.8	126	215	5.1	137	2.66	4.31	6.3	111.3	7.371	47.3	84.2	5.1	0.29	290.3448276	53	20	43	22.8	0.28	0	72.7	0	415577	266	1	0	0	2
1183	50	20	1000	1	78	54	1.64	20.07733492	36.9	88	24	128	89	6.62	74.5	107	108	5.4	134	2.42	11.93	24.5	189.6	7.371	40.5	113.4	0	0.29	391.0344828	18	17	37.2	22.4	62.51	0	349.61	0	149570	2407	1	0	0	2
793	30	20	600	0	77	48	1.53	20.504934	38.9	92	24	126	84	6.72	77.2	134	181	4.4	141	2.26	5.6	4.7	58.5	7.396	37.5	54.1	47.6	0.29	186.5517241	41	18	35.9	18.7	81.65	0	30.45	0	335556	1490	1	0	0	2
689	0	0	0	1	69	51	1.68	18.07	36.5	118	28	130	98	22.3	66.8	119	157	4.83	130	2.3	6.21	8.33	42	7.33	89.4	71	95	0.33	215	16	6	32.6	28.7	200	0	3875.07	0	182594	20	1	1	0	2
155	0	0	0	0	76	37	1.54	15.60128184	37	98	20	133	91	7.07	62.5	142	213	3.36	141.5	1.94	11.84	6	69.2	7.412	54.4	135.7	0	0.29	467.9310345	33	27	37.13	25	21.85	0	19.2	0	500790	3040	0	0	0	2
116	40	20	800	1	56	73	1.72	24.67550027	37.2	100	22	133	83	5.52	58.6	141	351	4.5	135	2.38	5.34	4.3	93.6	7.409	33.9	79.3	24.8	0.29	273.4482759	41	26	42.9	29.9	8.33	0	24.7	0	504601	52	1	0	0	2
101	50	20	1000	0	84	41	1.57	16.63353483	37.2	100	24	134	73	6.19	56.6	150	155	3.79	140.4	2.15	5.09	4.1	65.4	7.314	70.4	67.5	0	0.21	321.4285714	18	17	40.5	20.2	1.14	1	62.5	0	505926	270	0	0	0	1
614	40	30	1200	1	71	53	1.62	20.19509221	36.5	122	24	121	91	9.22	95.6	125	174	3.4	135	2.2	6.82	6.5	149.8	7.287	73.5	97.8	0	0.29	337.2413793	54	20	39.59	16.4	41.96	0	2427.7	0	395184	22	1	0	0	1
952	45	20	900	1	80	49	1.62	18.67093431	38.8	98	20	123	78	12.23	79.7	125	249	3.5	136	2.44	4.59	6.6	98.6	7.387	40.9	90	5.3	0.29	310.3448276	33	21	41.1	23.4	82.21	0	25.4	0	269351	1164	1	0	0	1
381	60	10	600	1	77	51	1.62	19.43301326	37	90	22	134	86	13.25	76.1	142	156	4.02	142.3	2.13	4.84	5.8	39	7.342	50.4	72.5	12.1	0.29	250	22	9	39.25	22.6	21.68	0	39.6	0	458032	1255	1	0	0	1
941	40	20	800	1	78	57	1.63	21.45357371	37	82	20	144	74	8.07	74.6	114	232	3.9	139	2.06	8.32	3.9	77.2	7.366	41.3	53.4	43.6	0.29	184.137931	18	7	35.77	30.3	47.16	0	56.12	0	272551	249	1	0	0	1
377	40	10	400	1	78	52	1.67	18.64534404	36.8	76	22	128	75	6.24	70.8	110	116	4	138.1	1.89	5.12	5.4	92.7	7.395	39	65.4	32.4	0.29	225.5172414	19	9	31.62	23.6	141.05	0	23.6	0	459663	1786	1	0	0	1
993	35	30	1050	1	54	65	1.65	23.87511478	36.9	85	22	117	69	5.85	53.4	133	293	3	139	2.49	5.24	3.4	107.4	7.407	27.8	61.1	30.5	0.29	210.6896552	25	39	43.8	19	0.72	0	16.8	0	245168	3250	0	0	0	1
274	60	20	1200	1	86	54	1.65	19.83	36.8	100	20	140	100	7.7	50.5	133	160	3.83	141	2.16	12.22	5.07	77	0	0	0	0	0	0	23	17	40.9	29.7	20.5	0	1623.15	0	200588	408	1	1	0	1
1111	0	0	0	0	87	45	1.56	18.49112426	37.2	112	22	150	89	6.2	74.8	95	168	3.8	136	2.2	5.3	2.9	79.9	7.286	59.9	61.1	44.2	0.21	290.952381	24	13	28.9	26.4	12.6	0	72.99	0	197784	125	1	0	0	1
383	20	5	100	1	84	49	1.64	18.21832243	36.5	119	26	128	75	21.46	79.4	119	101	4.8	140	2.28	9.2	12.7	127.4	7.245	70.9	105.1	0	0.29	362.4137931	15	10	35.3	24.2	341.16	0	341.46	0	457950	1196	1	0	0	1
837	30	40	1200	1	67	58	1.65	21.30394858	36.9	82	22	148	78	6.47	56.9	138	166	4.4	145	2.56	5.1	5.6	91.8	7.345	56.2	85.2	0	0.29	293.7931034	16	11	38.6	22	3.19	0	72.2	0	321084	2104	1	0	0	1
